# Supplementary material for: Abundancy of polymorphic CGG repeats in the human genome suggest a broad involvement in neurological disease
Source: Sci Rep. 2021 Jan 28;11:2515. doi: 10.1038/s41598-021-82050-5 (PMC7844047; doi:10.1038/s41598-021-82050-5)
Supplement: Supplementary file 2 — Supplementary Table 1. [file 41598_2021_82050_MOESM2_ESM.txt]

Chr	Start	Gene	Region	Reference.Repeat.Length	Median.Repeat.Length	Minimum.Repeat.Length	Maximum.Repeat.Length	SD	Variance	Cohort.Polymorphism
1	10057405	RBP7	intronic	4	5	5	5	0	0	0
1	100818219	CDC14A	UTR5	4	5	5	5	0	0	0
1	101005242	GPR88	exonic	6	7	7	35	1.03377597469523	1.06869276585707	0.00458715596330275
1	10699085	CASZ1	exonic	6	7	7	38	2.70109201933198	7.29589809689893	0.0238532110091743
1	10699273	CASZ1	exonic	6	7	2	43	3.04993708814611	9.30211624164919	0.0311926605504587
1	10717312	CASZ1	intronic	5	6	6	23	0.666748169001397	0.444553120866716	0.0018348623853211
1	10754642	CASZ1	intronic	12	13	1	53	3.50281849478894	12.2697374074355	0.491743119266055
1	107683860	NTNG1	intronic	5	5	5	13	0.288300614234725	0.0831172441681199	0.0119266055045872
1	108507542	VAV3-AS1	ncRNA	6	6	5	34	1.24962180781047	1.5615546625555	0.253211009174312
1	109102727	FAM102B	upstream	13	14	7	39	1.60923464559977	2.58963614459861	0.0990825688073395
1	109102886	FAM102B	upstream	4	6	3	31	1.09110831282563	1.19051735031718	0.00458715596330275
1	109235299	PRPF38B	exonic	4	5	5	16	0.45903996080236	0.210717685613432	0.00275229357798165
1	109643286	SCARNA2	downstream	3	4	4	14	0.302891266407691	0.0917431192660551	0.000917431192660551
1	109792657	CELSR2	UTR5	4	5	5	32	0.8882159882155	0.788927641721637	0.0036697247706422
1	109792736	CELSR2	exonic	4	6	5	22	0.762032484357202	0.580693507215609	0.299082568807339
1	109940387	SORT1	exonic	4	5	5	5	0	0	0
1	110026536	ATXN7L2	UTR5	3	13	4	39	7.30370505040354	53.3441074632901	0.856880733944954
1	110753529	KCNC4	UTR5	4	5	5	37	1.23202452585698	1.51788443231312	0.0055045871559633
1	111217187	KCNA3	exonic	3	4	4	37	1.78951570268502	3.20236645015627	0.0275229357798165
1	111217391	KCNA3	exonic	4	5	5	12	0.339550779916797	0.115294732142105	0.0036697247706422
1	111757686	DENND2D->CHI3L2	intergenic	3	4	4	4	0	0	0
1	112162408	RAP1A	UTR5	3	4	3	4	0.108605629938778	0.0117951828543989	0.0119266055045872
1	112298905	DDX20	intronic	3	4	4	17	0.576648711183904	0.332523736110058	0.00275229357798165
1	112532347	KCND3->LINC01750	upstream	22	23	15	41	1.53068490158286	2.34299626793372	0.511009174311927
1	113217517	MOV10	UTR5	5	6	6	23	0.79519549113191	0.63233586911652	0.00458715596330275
1	113261601	PPM1J->FAM19A3	intergenic	3	3	3	4	0.0524141093663406	0.00274723886066672	0.00275229357798165
1	114302048	PHTF1	UTR5	5	5	5	6	0.0428156219101096	0.00183317747954946	0.0018348623853211
1	114472334	HIPK1	intronic	6	7	1	41	3.1277284194504	9.78268506583769	0.0908256880733945
1	115053736	TRIM33	UTR5	9	10	3	42	3.51034585655314	12.3225280326198	0.0532110091743119
1	116107015	NGF->VANGL1	intergenic	8	9	9	10	0.397403557844923	0.157929587787803	0.196330275229358
1	116184597	VANGL1	UTR5	5	6	6	36	1.29930449870395	1.68819218035231	0.0119266055045872
1	1167180	SDF4	intronic	3	4	4	24	0.608748556962558	0.370574805603997	0.0018348623853211
1	1168187	B3GALT6	exonic	4	5	5	23	1.48170933342439	2.19546254875696	0.0128440366972477
1	116915941	ATP1A1	UTR5	8	9	3	34	1.19651511798292	1.43164842756169	0.00917431192660551
1	11751560	MAD2L2	UTR5	3	4	4	4	0	0	0
1	117910091	MAN1A2	UTR5	6	7	3	34	1.28387298326348	1.64832983715386	0.0174311926605505
1	120190776	ZNF697	upstream	7	8	8	25	1.6680283567231	2.78231859883236	0.162385321100917
1	120612030	NOTCH2	UTR5	10	14	8	51	4.31169283552018	18.5906951078761	0.707339449541284
1	120612213	NOTCH2	UTR5	6	8	7	8	0.500229515733914	0.250229568411387	0.5
1	1209184	UBE2J2	UTR5	5	6	5	38	2.09313077746911	4.38119645158844	0.0669724770642202
1	120925405	FCGR1B	downstream	5	6	6	32	1.50557999814839	2.26677113082451	0.0137614678899083
1	1284449	DVL1	UTR5	3	4	4	24	0.742088001792483	0.550694602404361	0.0055045871559633
1	1297038	MXRA8	UTR5	3	4	4	4	0	0	0
1	1334664	CCNL2	exonic	6	7	5	31	1.37856530050812	1.90044228776506	0.0201834862385321
1	14026743	PRDM2	UTR5	5	6	6	39	1.71715034846909	2.94860531924752	0.0073394495412844
1	14026864	PRDM2	intronic	6	7	3	33	1.27419722624419	1.6235785713684	0.0137614678899083
1	1407234	ATAD3B	UTR5	7	8	4	27	1.01769295027367	1.03569894103672	0.0165137614678899
1	1407315	ATAD3B	exonic	3	4	4	20	0.571092996119956	0.326147210217269	0.00275229357798165
1	1447618	ATAD3A	UTR5	7	8	3	23	0.957777469138956	0.917337680390224	0.00825688073394495
1	1447699	ATAD3A	exonic	3	4	4	9	0.151445633203846	0.0229357798165138	0.000917431192660551
1	144931740	LOC100996724	ncRNA	5	6	5	7	0.131162991660675	0.0172037303813784	0.0174311926605505
1	145209154	NOTCH2NL	UTR5	6	8	6	8	0.530099249936616	0.281005214783363	0.505504587155963
1	145209324	NOTCH2NL	UTR5	10	19	7	52	6.08951328203086	37.0821720120302	0.971559633027523
1	145477310	LIX1L	exonic	5	6	6	17	0.384106666749204	0.147537931441184	0.00275229357798165
1	145560244	ANKRD35	exonic	3	4	4	8	0.121156506563077	0.0146788990825688	0.000917431192660551
1	145611145	RNF115	UTR5	5	6	6	31	0.800449848670249	0.640719960236224	0.00275229357798165
1	146644222	NBPF19	intronic	5	6	6	23	0.56964846385521	0.3244993723726	0.00275229357798165
1	147071982	BCL9->NBPF19	intronic	8	9	1	25	0.881337075116206	0.776755039974389	0.00825688073394495
1	148855086	NBPF25P	ncRNA	3	8	1	41	4.66874261059262	21.7971575639632	0.634862385321101
1	148855780	NBPF25P	ncRNA	6	19	2	44	8.62864786608733	74.4535639969335	0.977064220183486
1	148855835	NBPF25P	ncRNA	5	6	3	34	1.78636322960676	3.19109358809109	0.576146788990826
1	14925615	KAZN	exonic	4	5	5	32	1.51349255857268	2.29065972485489	0.00917431192660551
1	149379860	FCGR1CP->RNVU1-19	intergenic	5	6	6	22	1.026574467784	1.053855137906	0.0103578154425612
1	149764790	HIST2H2BF	intronic	5	6	6	25	0.903366277458898	0.816070631249947	0.00825688073394495
1	150122502	PLEKHO1	intronic	5	6	6	21	0.758593145039173	0.575463559700424	0.0137614678899083
1	150293939	PRPF3	UTR5	5	6	6	12	0.181734759844615	0.0330275229357798	0.000917431192660551
1	150337132	RPRD2	UTR5	8	9	5	26	1.01957694971225	1.03953715638453	0.0330275229357798
1	150337199	RPRD2	exonic	5	6	6	11	0.214078109550548	0.0458294369887364	0.0018348623853211
1	150552014	MCL1	UTR5	4	5	5	15	0.302891266407691	0.0917431192660551	0.000917431192660551
1	150947251	CERS2	UTR5	7	8	3	48	3.75671203539593	14.1128853168887	0.0623853211009174
1	151584735	SNX27	exonic	4	5	5	24	0.790737100461217	0.625265162045813	0.0119266055045872
1	151584776	SNX27	exonic	7	8	8	26	0.646914011298257	0.418497738014002	0.0036697247706422
1	151810695	C2CD4D	exonic	4	5	5	35	0.921070636458064	0.848371117345262	0.0018348623853211
1	153233487	LOR	exonic	10	11	3	52	5.47869457260858	30.0160942199307	0.63394495412844
1	153233607	LOR	exonic	5	13	5	45	11.2890860120221	127.443462986832	0.995412844036697
1	153233863	LOR	exonic	4	31	5	55	16.1879951902574	262.051188279795	0.988990825688073
1	153233961	LOR	exonic	5	11	6	55	12.1209702505754	146.917919815334	0.669724770642202
1	153234116	LOR	exonic	6	7	6	55	12.2252535470477	149.456824289602	0.498165137614679
1	153234260	LOR	exonic	4	5	5	56	12.6892949137004	161.018205406863	0.157798165137615
1	1534914	FNDC10	exonic	4	5	3	46	5.04246246857904	25.4264277470282	0.0495412844036697
1	1535548	FNDC10	upstream	5	6	6	26	0.843553723675719	0.711582884727172	0.0055045871559633
1	153895250	GATAD2B	UTR5	5	6	6	21	0.76405293323023	0.583776884777719	0.0146788990825688
1	153895398	GATAD2B	UTR5	11	12	12	42	1.58054169925468	2.49811206308287	0.0137614678899083
1	154193478	UBAP2L	intronic	7	8	8	33	0.91889624473631	0.844370308590492	0.00458715596330275
1	154301253	ATP8B2	intronic	5	6	6	14	0.296544435175711	0.0879386020336813	0.00275229357798165
1	154474314	SHE	exonic	5	6	6	20	0.623686562720308	0.388984928517873	0.0036697247706422
1	154531091	UBE2Q1	UTR5	11	11	5	47	5.15789429887517	26.603873598369	0.265137614678899
1	154990026	ZBTB7B	UTR3	6	8	8	12	0.121156506563077	0.0146788990825688	0.000917431192660551
1	155051394	EFNA3	UTR5	5	6	6	24	0.556678757752117	0.30989123933244	0.0036697247706422
1	155054406	EFNA3	intronic	5	6	6	21	0.636799697030163	0.405513854137707	0.0036697247706422
1	155243262	CLK2	UTR5	4	5	5	20	0.709250449559606	0.503036200200504	0.0073394495412844
1	155532207	ASH1L-AS1	ncRNA	9	10	10	39	1.64925190456737	2.72003184471908	0.0165137614678899
1	155532248	ASH1L-AS1	ncRNA	5	6	6	24	0.671978860719347	0.451555589253671	0.0036697247706422
1	155532659	ASH1L-AS1	ncRNA	9	12	1	45	5.12851502599029	26.3016663718082	0.95045871559633
1	155658111	YY1AP1	exonic	5	6	3	6	0.0908673799223074	0.00825688073394495	0.000917431192660551
1	156023493	UBQLN4	UTR5	3	4	4	38	1.83165267363559	3.35495151683642	0.0100917431192661
1	156051537	MEX3A	exonic	4	5	4	21	0.753950179019946	0.568440872444209	0.490825688073394
1	156252554	SMG5	UTR5	5	6	6	34	1.92622741675561	3.71035206106099	0.0229357798165138
1	156358361	RHBG->C1orf61	intergenic	4	5	5	25	0.605782532815383	0.36697247706422	0.000917431192660551
1	156390263	C1orf61	intronic	4	5	5	5	0	0	0
1	15736563	EFHD2	exonic	7	8	8	31	0.915926943471956	0.838922165777879	0.0055045871559633
1	158147564	LINC01704->CD1D	intergenic	3	19	4	36	8.72350860389545	76.0996023622379	0.972477064220184
1	1590380	CDK11B	intronic	10	11	4	20	0.481991338352942	0.23231565024726	0.00825688073394495
1	159824645	VSIG8	exonic	4	5	5	5	0	0	0
1	159897208	IGSF9	exonic	3	4	4	17	0.393758646329999	0.155045871559633	0.000917431192660551
1	159899444	IGSF9	exonic	4	5	5	10	0.151445633203846	0.0229357798165138	0.000917431192660551
1	16010795	PLEKHM2	UTR5	5	6	6	53	1.76591924490381	3.11847077952166	0.0100917431192661
1	16011007	PLEKHM2	UTR5	11	12	1	42	1.67484912340997	2.80511958618714	0.402752293577982
1	160175192	LOC729867	ncRNA	12	14	6	37	1.58843195155917	2.52311606473408	0.500917431192661
1	161102429	DEDD	UTR5	9	10	7	40	1.23849164361038	1.53386155129274	0.026605504587156
1	16174429	FLJ37453	ncRNA	15	16	5	31	1.0409448936213	1.08356627155626	0.0110091743119266
1	164290691	LOC100422212->PBX1	intergenic	4	5	5	5	0	0	0
1	164761842	PBX1	exonic	9	10	10	35	0.757228166019228	0.573394495412844	0.000917431192660551
1	16482357	EPHA2	exonic	4	5	5	15	0.481046568567505	0.231405801130572	0.00458715596330275
1	165414390	RXRG	UTR5	7	8	7	18	0.365374402632361	0.133498454098955	0.0431192660550459
1	166135864	FAM78B	UTR5	5	6	3	32	1.12656380445567	1.26914600550964	0.0128440366972477
1	166135949	FAM78B	UTR5	6	7	6	32	1.65843723595238	2.75041406559338	0.0321100917431193
1	166136046	FAM78B	upstream	9	10	4	42	1.26895000597225	1.61023411765697	0.0119266055045872
1	16678925	FBXO42	UTR5	4	5	5	21	0.742013639413938	0.550584241076318	0.00642201834862385
1	166808855	POGK	intronic	6	7	7	34	2.40943996925655	5.80540096545101	0.0256880733944954
1	166808934	POGK	intronic	6	7	6	23	1.03627275092593	1.07386121431159	0.413761467889908
1	167691354	MPZL1	UTR5	5	6	6	28	1.05644323849212	1.11607231615572	0.00825688073394495
1	168106037	GPR161	intronic	4	5	4	44	4.95280129712363	24.5302406887895	0.502752293577982
1	168148259	TIPRL	UTR5	3	4	4	4	0	0	0
1	169075858	ATP1B1	upstream	7	9	2	40	5.79690276649797	33.6040816842318	0.472477064220183
1	169454958	SLC19A2	exonic	5	6	6	43	1.26372133033542	1.59699160074473	0.0036697247706422
1	17018974	ESPNP	ncRNA	6	5	1	19	2.31449325966596	5.35687904903918	0.562385321100917
1	17019879	ESPNP	ncRNA	4	5	5	24	0.752025820379181	0.56554283451698	0.0018348623853211
1	17026022	ESPNP	ncRNA	7	9	5	52	2.93317743711348	8.6035298775916	0.635779816513761
1	173991290	RC3H1->LOC102724601	intergenic	8	9	9	32	1.35317365087075	1.83107892941087	0.0596330275229358
1	174128486	LOC102724601->RABGAP1L	upstream	4	5	5	33	1.0951112961225	1.19926875089511	0.0036697247706422
1	176176348	RFWD2	UTR5	5	6	6	34	1.41132770769872	1.99184589851813	0.00825688073394495
1	177140592	BRINP2	UTR5	9	10	10	18	0.321831275744652	0.10357537004743	0.0018348623853211
1	17764854	RCC2	exonic	6	7	2	33	1.08988190296229	1.1878425624047	0.0119266055045872
1	17764982	RCC2	exonic	4	5	5	24	0.714535506029385	0.510560989376669	0.0018348623853211
1	178063148	RASAL2	UTR5	4	5	5	23	0.951155441995923	0.90469667483846	0.00917431192660551
1	17866203	ARHGEF10L	upstream	4	5	5	31	1.34124073716222	1.79892671502346	0.0110091743119266
1	17866309	ARHGEF10L	upstream	5	6	5	33	1.52326462827638	2.32033512775798	0.48256880733945
1	178694394	RALGPS2	UTR5	11	13	12	47	4.53202501343531	20.5392507224033	0.0697247706422018
1	178694477	RALGPS2	UTR5	3	5	4	30	0.954921575773923	0.911875215878552	0.495412844036697
1	178694640	RALGPS2	intronic	4	5	5	44	2.54074869163326	6.45540391403611	0.0403669724770642
1	178995105	FAM20B	UTR5	4	23	5	42	10.8497103505436	117.716214690693	0.980733944954128
1	179198768	ABL2	UTR5	11	14	9	49	5.36648410506767	28.799151649944	0.74954128440367
1	180601205	XPR1	UTR5	3	4	4	34	0.947851299384484	0.898422085744855	0.00275229357798165
1	180601283	XPR1	UTR5	3	4	4	20	0.499433129091658	0.249433450434284	0.0018348623853211
1	180882394	KIAA1614	exonic	3	4	4	32	0.953407806205229	0.908986444933067	0.00275229357798165
1	181159156	LINC01732->LINC01699	intergenic	5	6	6	22	0.517424542617378	0.267728157302803	0.0018348623853211
1	1822294	GNB1	UTR5	6	7	6	35	1.50175787117975	2.25527670365035	0.495412844036697
1	1822454	GNB1	UTR5	7	8	5	47	3.2228863988213	10.3869967397073	0.0321100917431193
1	182808688	DHX9	intronic	4	5	5	17	0.583656655375415	0.340655091364015	0.00642201834862385
1	182922001	SHCBP1L	exonic	6	7	6	21	0.748806066190641	0.560710524763903	0.0165137614678899
1	182992923	LAMC1	exonic	6	7	7	20	0.575805859585247	0.331552387932705	0.00275229357798165
1	183441737	SMG7	UTR5	5	6	6	40	2.05341104321813	4.21649691241017	0.0174311926605505
1	183774275	RGL1	UTR5	3	5	4	13	0.24422634331519	0.0596465067691089	0.0018348623853211
1	184006554	COLGALT2	UTR5	3	4	4	9	0.193858146033768	0.0375809807836497	0.0018348623853211
1	18434567	IGSF21	UTR5	4	5	4	25	0.776019577142206	0.602206384107969	0.335779816513761
1	185014698	RNF2	UTR5	4	5	5	9	0.176456959794717	0.0311370586599944	0.00275229357798165
1	185014922	RNF2	intronic	5	6	6	18	0.508026078355231	0.258090496288995	0.0036697247706422
1	185285933	IVNS1ABP	intronic	3	4	4	12	0.270814656966995	0.0733405784281514	0.0018348623853211
1	185286376	IVNS1ABP	UTR5	5	6	6	26	0.747799584784621	0.559204219004052	0.00458715596330275
1	185703547	HMCN1	upstream	3	4	4	4	0	0	0
1	186650009	PACERR	ncRNA	4	5	5	5	0	0	0
1	19043531	PAX7	intronic	8	9	9	27	0.994987902789865	0.990000926698174	0.0055045871559633
1	19282304	IFFO2	exonic	4	5	5	45	1.80896677850146	3.27236080572194	0.0137614678899083
1	19282727	IFFO2	exonic	7	8	2	39	3.79260855665725	14.3838796640298	0.0532110091743119
1	193091282	CDC73	UTR5	5	6	6	34	1.37272294608328	1.88436828670357	0.0073394495412844
1	19536706	UBR4	exonic	4	5	5	13	0.366797721256167	0.134540568318717	0.0036697247706422
1	19811936	CAPZB	UTR5	5	6	6	21	0.663195781864619	0.439828645083024	0.0055045871559633
1	198126697	NEK7	intronic	4	5	4	11	0.205393940296301	0.0421866707104405	0.00275229357798165
1	200008519	NR5A2	intronic	5	6	6	33	0.954720407953353	0.911491057362617	0.0036697247706422
1	200378723	ZNF281	exonic	15	16	8	44	4.72048593964898	22.2829875064237	0.200917431192661
1	200379079	ZNF281	UTR5	8	9	9	31	1.33548017576236	1.78350729985426	0.0128440366972477
1	200708069	CAMSAP2	upstream	5	6	6	31	1.9916202576348	3.96655125062131	0.222018348623853
1	200708749	CAMSAP2	UTR5	7	8	7	42	1.96806544777508	3.87328160672614	0.113761467889908
1	200842450	GPR25	exonic	5	6	6	6	0	0	0
1	200992617	KIF21B	UTR5	7	8	1	23	0.767735598563194	0.589417949301185	0.0036697247706422
1	201437895	PHLDA3	exonic	5	6	6	31	0.907561033166039	0.823667028921408	0.00275229357798165
1	201617846	NAV1	exonic	3	4	4	25	1.15094435906654	1.32467291766708	0.00642201834862385
1	201617946	NAV1	exonic	5	6	6	44	1.16069856946415	1.34722116915611	0.0256880733944954
1	201798340	IPO9	exonic	4	5	5	5	0	0	0
1	202066558	ELF3->GPR37L1	intergenic	11	12	3	27	0.616893045712225	0.380557029848106	0.0055045871559633
1	20209136	OTUD3	exonic	6	7	7	16	0.346395326288899	0.119989722074793	0.00275229357798165
1	202113898	ARL8A	upstream	5	6	6	41	1.31148250169922	1.71998635226325	0.00917431192660551
1	202162975	LGR6	upstream	5	6	6	37	1.99199351905692	3.96803817996479	0.0110091743119266
1	203096808	ADORA1	upstream	5	6	6	10	0.121156506563077	0.0146788990825688	0.000917431192660551
1	204353917	LINC00628->PPP1R15B	intergenic	3	4	4	4	0	0	0
1	204654401	LRRN2	intronic	4	5	5	52	1.67208510879319	2.79586861104793	0.0018348623853211
1	204970443	NFASC	intronic	9	10	5	10	0.518258305780786	0.268591671510771	0.494495412844037
1	205012358	CNTN2	UTR5	9	10	6	31	0.853620424575027	0.728667829251649	0.0055045871559633
1	205180599	DSTYK	exonic	3	4	4	4	0	0	0
1	205538031	MFSD4A	upstream	5	6	6	42	1.37712997624266	1.89648697146612	0.00458715596330275
1	205600895	ELK4	UTR5	3	4	4	22	0.722447154517783	0.521929891070842	0.0036697247706422
1	206858677	MAPKAPK2	exonic	4	5	5	37	4.91933944656795	24.1999005905595	0.21743119266055
1	207082707	FCMR	intronic	4	5	5	5	0	0	0
1	208417645	PLXNA2	UTR5	12	11	6	31	0.726276423494514	0.527477443323982	0.0155963302752294
1	20879454	FAM43B	UTR5	3	4	4	39	1.55440506156143	2.41617509540779	0.00275229357798165
1	20960000	PINK1	UTR5	4	5	4	6	0.50199390137603	0.251997877018728	0.493577981651376
1	210405975	SERTAD4-AS1	ncRNA	4	6	5	33	2.64798549770652	7.01182719606406	0.788990825688073
1	210406949	SERTAD4-AS1	ncRNA	3	4	4	11	0.260443730112424	0.0678309365548732	0.0018348623853211
1	21113160	HP1BP3	UTR5	5	6	6	18	0.525572851291787	0.276226822014979	0.00458715596330275
1	211432981	RCOR3	exonic	6	7	7	27	0.624291411364572	0.389739766303569	0.0018348623853211
1	211500152	TRAF5	UTR5	4	5	5	35	1.24869381043301	1.55923623221371	0.0119266055045872
1	211752247	SLC30A1	upstream	5	6	6	23	0.828509047359482	0.686427241556516	0.0036697247706422
1	212004185	LOC102723727	ncRNA	5	6	6	25	1.11542284354315	1.24416811989789	0.0100917431192661
1	212606303	NENF	exonic	5	6	6	6	0	0	0
1	213124820	VASH2	UTR5	9	10	10	16	0.321548441489136	0.103393400224092	0.0036697247706422
1	213224720	RPS6KC1	UTR5	7	8	8	23	0.778507601315992	0.606074085306779	0.0660550458715596
1	214454474	SMYD2	upstream	3	4	3	23	1.06174092348128	1.12729378859487	0.319266055045872
1	214454775	SMYD2	intronic	7	8	4	37	1.93851105842344	3.75782512362996	0.026605504587156
1	21502720	EIF4G3	UTR5	17	19	12	52	7.40117213482154	54.7773489692589	0.941284403669725
1	21502789	EIF4G3	UTR5	8	9	9	52	6.34370795697447	40.2426306433813	0.122018348623853
1	21503057	EIF4G3	intronic	15	16	5	53	6.04126633504328	36.4968989309273	0.185321100917431
1	215043890	CENPF->KCNK2	intergenic	5	6	1	14	0.411993021650094	0.169738249888375	0.0073394495412844
1	215256347	KCNK2	intronic	9	10	1	42	1.42249610492708	2.0234951685327	0.0165137614678899
1	215740915	KCTD3	UTR5	3	4	4	14	0.338518321208744	0.114594653793987	0.0018348623853211
1	2159439	SKI	upstream	3	4	1	42	3.20244462796541	10.2556515951845	0.0954128440366973
1	2159527	SKI	upstream	3	4	4	37	1.70244682843929	2.89832520366298	0.0174311926605505
1	2159702	SKI	upstream	4	5	1	34	2.07336399541191	4.29883825747045	0.0376146788990826
1	2159943	SKI	upstream	3	4	4	37	3.28593951640753	10.7973985054886	0.0440366972477064
1	2160445	SKI	exonic	3	4	4	19	1.05063584937368	1.10383568798915	0.0100917431192661
1	21616731	ECE1	UTR5	4	5	5	23	0.713683154457674	0.509343644956656	0.00275229357798165
1	217308870	ESRRG	intronic	12	13	5	37	1.50664724837528	2.26998593103681	0.018348623853211
1	217313041	ESRRG->GPATCH2	intergenic	4	5	5	15	0.387716292067536	0.150323923134599	0.0018348623853211
1	21754797	ECE1->NBPF3	intergenic	3	4	4	34	0.95777395076664	0.917330940767138	0.0036697247706422
1	21978319	RAP1GAP	UTR5	4	5	5	29	1.12971029736763	1.27624535597847	0.0055045871559633
1	21995834	RAP1GAP	UTR5	3	4	4	4	0	0	0
1	220701571	MARK1	UTR5	5	6	6	35	1.34597965543523	1.81166123284555	0.0100917431192661
1	220701634	MARK1	UTR5	3	4	4	24	0.6416312949791	0.411690718696557	0.0018348623853211
1	221057859	HLX	exonic	4	5	5	8	0.109162704574215	0.0119164960699573	0.0018348623853211
1	221057945	HLX	exonic	4	5	5	5	0	0	0
1	22109484	USP48	UTR5	6	7	7	16	0.45054864061077	0.202994077556213	0.00458715596330275
1	2212019	SKI	intronic	4	5	5	36	4.26350811576936	18.1775014532312	0.0944954128440367
1	2212062	SKI	intronic	4	5	5	32	3.53500488106975	12.4962595091869	0.0899082568807339
1	2212105	SKI	intronic	4	5	5	28	2.74928931830683	7.55859175575606	0.125688073394495
1	2212148	SKI	intronic	4	5	1	35	4.01426509169706	16.1143242264176	0.236697247706422
1	2212278	SKI	intronic	4	6	1	39	3.08422011967461	9.51241374660566	0.647629310344828
1	2212321	SKI	intronic	4	6	1	39	3.03009299919807	9.18146358378917	0.645877378435518
1	2212364	SKI	intronic	4	6	1	35	2.76849302335406	7.6645536203601	0.642405063291139
1	2212407	SKI	intronic	4	5	1	35	2.75365334423105	7.58260674019483	0.288745387453875
1	2212450	SKI	intronic	4	5	4	35	3.15547910499646	9.95704838206923	0.18256880733945
1	2212493	SKI	intronic	4	5	5	31	2.49725403316709	6.23627770616928	0.0770642201834862
1	223537664	SUSD4	upstream	4	5	5	31	2.70306496048872	7.3065601806219	0.0889908256880734
1	223742392	CAPN8	intronic	5	6	4	34	1.58655419994477	2.51715422936239	0.0506445672191529
1	224033488	TP53BP2	UTR5	8	9	9	30	1.34163168152303	1.79997556886631	0.0220183486238532
1	224370959	DEGS1	UTR5	5	6	4	34	0.956682191303576	0.915240815157412	0.0128440366972477
1	224622387	CNIH3->WDR26	upstream	7	8	8	36	1.60695182494643	2.58229416769867	0.036697247706422
1	22469616	WNT4	upstream	12	14	6	49	4.3286623956464	18.7373181354833	0.588990825688073
1	224804030	CNIH3	intronic	8	9	9	47	2.56491955232938	6.57881230992157	0.026605504587156
1	225841032	ENAH	upstream	6	7	1	39	2.04272957627411	4.17274412178499	0.0302752293577982
1	226070006	TMEM63A	UTR5	3	4	4	4	0	0	0
1	226250678	H3F3AP4	ncRNA	3	4	4	20	0.805412667230969	0.648689564536103	0.00458715596330275
1	226313672	LINC01703->ACBD3	intergenic	8	9	5	14	0.395364288599653	0.15631292069991	0.0871559633027523
1	226736634	STUM	exonic	10	11	5	44	1.27677711966985	1.63015981331244	0.00825688073394495
1	227505901	CDC42BPA	upstream	3	4	4	45	2.03683508085757	4.14869714661208	0.0229357798165138
1	228135640	WNT9A	UTR5	5	6	6	30	1.07934945228188	1.1649952401412	0.00642201834862385
1	228194520	WNT3A	upstream	3	4	4	31	1.90030656160942	3.6111650280958	0.0256880733944954
1	228270577	ARF1	intronic	4	5	5	36	1.75506324877086	3.08024700718612	0.0825688073394495
1	22889948	EPHA8	upstream	6	7	7	36	1.77436214113992	3.14836100791063	0.0137614678899083
1	22890175	EPHA8	exonic	6	7	7	37	1.64576449936085	2.70854078735647	0.0165137614678899
1	22890227	EPHA8	intronic	4	5	5	36	3.38838471238621	11.4811509591326	0.0339449541284404
1	229761660	TAF5L	UTR5	5	6	6	43	4.84551105980444	23.4789774306872	0.0871559633027523
1	229761763	TAF5L	UTR5	6	7	2	44	4.5334884659001	20.5525176704493	0.189908256880734
1	229762025	URB2	UTR5	6	7	7	43	3.02381624305086	9.14346467173823	0.0284403669724771
1	230561969	PGBD5	upstream	14	15	6	43	3.09817526711491	9.59868998576255	0.0614678899082569
1	231114358	TTC13	exonic	3	4	4	17	0.440668537558103	0.194188759993597	0.0036697247706422
1	231298895	TRIM67	exonic	5	6	6	32	1.12924225815666	1.27518807760676	0.00642201834862385
1	231299471	TRIM67	exonic	7	8	8	35	1.05812450464673	1.11962746733389	0.00642201834862385
1	231473142	EXOC8	exonic	3	4	4	20	0.542438298027293	0.294239307166747	0.00275229357798165
1	231557635	EGLN1	UTR5	11	12	12	42	1.52757790041442	2.33349424183453	0.0128440366972477
1	231557951	EGLN1	UTR5	4	5	5	19	0.424047772970768	0.179816513761468	0.000917431192660551
1	231762652	DISC1	exonic	4	5	5	22	0.87604472495125	0.767454360114911	0.00642201834862385
1	232765380	SIPA1L2->LINC01745	intergenic	3	4	4	4	0	0	0
1	233431331	PCNX2	UTR5	10	11	11	26	0.737455358462673	0.54384040572531	0.0119266055045872
1	23346107	KDM1A	exonic	10	11	2	26	0.610976035668154	0.373291716160774	0.00458715596330275
1	23346511	KDM1A	intronic	3	4	4	4	0	0	0
1	234744786	IRF2BP2	exonic	7	8	8	33	0.874295169765307	0.764392043874946	0.00458715596330275
1	234745291	IRF2BP2	upstream	4	5	4	34	1.67301996286957	2.7989957961601	0.0128440366972477
1	234745360	IRF2BP2	upstream	12	13	6	48	5.49417046814455	30.1859091330317	0.101834862385321
1	234745871	IRF2BP2	upstream	12	13	13	34	0.819133704252289	0.670980025442077	0.0110091743119266
1	23495231	LUZP1	intronic	4	5	5	37	2.08838755581849	4.36136258329753	0.0220183486238532
1	236030198	LYST	UTR5	8	9	9	31	2.70106706774141	7.2957633044372	0.0495412844036697
1	236305895	GPR137B	UTR5	5	6	6	37	3.16802469772907	10.0363804854214	0.0256880733944954
1	237205759	RYR2	UTR5	5	6	6	18	0.48803857397878	0.238181649691241	0.00275229357798165
1	23946059	ID3->MDS2	intergenic	7	7	4	28	1.01118670223098	1.02249854676877	0.56697247706422
1	240255077	FMN2	upstream	4	5	5	34	1.1548668719161	1.33371749184927	0.0055045871559633
1	240255569	FMN2	exonic	5	5	5	41	2.29471910181352	5.26573575622783	0.258715596330275
1	240656206	MIR1273E	ncRNA	4	5	5	20	0.489180845664418	0.239297899764956	0.0018348623853211
1	24229570	CNR2	intronic	6	8	8	32	1.05724316933124	1.11776311909756	0.0055045871559633
1	242688021	PLD5	upstream	5	6	1	41	5.26184819663468	27.6870464444276	0.145871559633028
1	242688108	PLD5	upstream	7	8	8	32	1.39073406719288	1.93414124565084	0.0137614678899083
1	244012537	AKT3->LOC339529	intergenic	3	4	4	18	0.634782313159699	0.402948585100378	0.00275229357798165
1	244013348	AKT3->LOC339529	intergenic	7	8	6	39	3.65741704459362	13.3766994380839	0.121100917431193
1	244013598	AKT3->LOC339529	intergenic	8	11	6	50	7.80604132021026	60.9342810928299	0.939449541284404
1	244212207	ZBTB18	upstream	6	7	5	42	4.02121986231188	16.1702091810516	0.0880733944954128
1	244212256	ZBTB18	UTR5	4	5	1	33	3.32004782864932	11.0227175845191	0.0761467889908257
1	245026942	HNRNPU	exonic	5	6	6	40	2.28251271208729	5.20986428084009	0.0165137614678899
1	245027705	HNRNPU	UTR5	6	7	6	14	0.549201751870926	0.301622564258094	0.501834862385321
1	245134188	EFCAB2	intronic	3	4	4	36	4.21860154763399	17.7965990176999	0.0798165137614679
1	245319859	KIF26B	exonic	5	6	6	18	0.420621787475005	0.176922688098668	0.0018348623853211
1	2460945	HES5	exonic	7	8	8	33	1.76377307020272	3.11089544317234	0.0284403669724771
1	24648810	GRHL3	intronic	5	6	6	11	0.151445633203846	0.0229357798165138	0.000917431192660551
1	247094781	AHCTF1	intronic	11	12	4	52	2.08712937957893	4.35610904710154	0.523853211009174
1	247611517	NLRP3	intronic	6	7	7	27	0.940490091988632	0.884521613128786	0.00642201834862385
1	2477832	HES5->TNFRSF14-AS1	intergenic	4	5	5	29	1.70190735834002	2.89648865637189	0.0137614678899083
1	25256279	RUNX3	exonic	5	6	6	43	2.26209709332263	5.11708325961871	0.0137614678899083
1	25757550	TMEM57	UTR5	4	5	5	14	0.593830591499301	0.352634771400409	0.00917431192660551
1	25870155	LDLRAP1	UTR5	7	8	8	8	0	0	0
1	25943186	MAN1C1	upstream	4	5	1	32	1.13746642810425	1.29382987506424	0.0073394495412844
1	25943296	MAN1C1	upstream	5	6	6	53	2.67283576355652	7.14405101894677	0.0422018348623853
1	26126836	SELENON	exonic	7	8	4	12	0.171419825742193	0.0293847566574839	0.0018348623853211
1	26437677	PDIK1L	UTR5	6	7	7	37	1.95387046466042	3.81760979267234	0.0146788990825688
1	26488446	FAM110D	exonic	7	8	8	26	0.848260922038055	0.71954659185685	0.0055045871559633
1	26490898	FAM110D->ZNF593	intergenic	7	8	8	12	0.148272217587855	0.0219846505084203	0.00275229357798165
1	26799157	HMGN2	intronic	6	7	1	36	2.41001943908499	5.80819369676751	0.018348623853211
1	26799321	HMGN2	intronic	5	6	6	26	1.00308661726147	1.00618276172905	0.00917431192660551
1	26856266	RPS6KA1	UTR5	5	6	6	37	4.45788400478141	19.8727298000859	0.102752293577982
1	27022658	ARID1A	UTR5	16	17	9	43	2.48223721429353	6.16150158802369	0.0944954128440367
1	27022909	ARID1A	exonic	5	6	1	35	2.68216190198713	7.1939924684712	0.036697247706422
1	27022940	ARID1A	exonic	5	6	6	39	3.66210251803699	13.4109948526129	0.0587155963302752
1	27023008	ARID1A	exonic	6	7	7	39	2.52709414822532	6.38620483399466	0.036697247706422
1	27023142	ARID1A	exonic	10	11	1	42	2.58082120144262	6.66063807381572	0.0376146788990826
1	27023257	ARID1A	exonic	6	7	7	37	2.51243594001943	6.31233435270132	0.0422018348623853
1	27023372	ARID1A	exonic	8	9	9	42	3.33658243853587	11.132782369146	0.0440366972477064
1	27023451	ARID1A	exonic	5	6	6	40	3.58530834596835	12.8544359356703	0.0311926605504587
1	27023908	ARID1A	exonic	9	10	10	32	1.27965501380815	1.63751695436433	0.0128440366972477
1	27143818	PIGV->ZDHHC18	intergenic	5	6	6	19	0.404026039963371	0.163237040968484	0.0018348623853211
1	27320342	TRNP1	exonic	4	5	5	17	0.420621787475005	0.176922688098668	0.0018348623853211
1	27648724	TMEM222	exonic	6	7	7	7	0	0	0
1	27849010	WASF2->AHDC1	intergenic	5	6	6	11	0.151445633203846	0.0229357798165138	0.000917431192660551
1	27901685	AHDC1	intronic	5	6	6	11	0.214078109550548	0.0458294369887364	0.0018348623853211
1	27930633	AHDC1	upstream	6	7	7	49	2.20114995399152	4.84506111995687	0.0174311926605505
1	28995220	GMEB1	upstream	4	5	5	31	1.19822588686167	1.43574527594544	0.0055045871559633
1	28995255	GMEB1	UTR5	5	6	6	17	0.620376513749491	0.384867018811973	0.0798165137614679
1	28995504	GMEB1	intronic	5	6	1	19	0.795368688854536	0.632611351210184	0.0119266055045872
1	29063572	YTHDF2	UTR5	4	5	5	15	0.49169478272782	0.241763759361758	0.00275229357798165
1	29063599	YTHDF2	UTR5	5	6	5	12	0.184268997834878	0.0339550635630702	0.0018348623853211
1	29241290	EPB41	intronic	5	6	6	26	1.05194085244289	1.10657955703827	0.00825688073394495
1	29241354	EPB41	intronic	5	6	6	39	1.19971023142592	1.43930463938804	0.00917431192660551
1	29508335	SRSF4	UTR5	7	8	8	40	0.969252052504612	0.939449541284404	0.000917431192660551
1	2985621	PRDM16	upstream	8	9	6	39	2.74832957873181	7.55331547333215	0.0513761467889908
1	3042802	PRDM16	intronic	3	4	4	9	0.176542875709795	0.031167386963884	0.0018348623853211
1	31381631	SDC3	upstream	6	7	2	23	1.00798239498796	1.01602850860566	0.0137614678899083
1	32229709	ADGRB2	upstream	6	7	7	45	2.87112143661764	8.24333830380536	0.0293577981651376
1	32229867	ADGRB2	upstream	6	7	7	31	1.60271550130443	2.5686969781215	0.0348623853211009
1	32237637	ADGRB2->SPOCD1	intergenic	5	6	4	22	0.49690408918904	0.24691367385279	0.00458715596330275
1	32403663	PTP4A2	UTR5	13	14	2	40	2.51056016849354	6.30291235962629	0.0541284403669725
1	32403746	PTP4A2	UTR5	6	7	7	37	2.4535346305657	6.01983218338514	0.0339449541284404
1	32936639	ZBTB8B	exonic	14	15	15	20	0.332268879424683	0.110402608234135	0.00642201834862385
1	32966092	ZBTB8B->ZBTB8A	intergenic	6	7	6	53	7.04541577349198	49.6378834213697	0.143119266055046
1	32966431	ZBTB8B->ZBTB8A	intergenic	7	8	6	46	6.24555416808601	39.0069468664965	0.209174311926606
1	3310565	PRDM16	intronic	4	5	5	23	0.656212418254017	0.430614737870785	0.00275229357798165
1	33235323	KIAA1522	exonic	4	5	4	10	0.526995124069555	0.277723860793085	0.498165137614679
1	33336519	FNDC5	intronic	7	8	8	28	1.3170000678408	1.73448917869268	0.018348623853211
1	33367167	TMEM54	upstream	3	4	4	18	0.440909353632722	0.194401058120825	0.0018348623853211
1	33429995	RNF19B	exonic	8	9	7	49	4.33529946394835	18.7948214421108	0.0862385321100917
1	33430364	RNF19B	UTR5	8	9	9	43	2.491200848463	6.20608166738275	0.0247706422018349
1	33516798	AK2->AZIN2	intergenic	5	6	6	6	0	0	0
1	3371006	ARHGEF16	upstream	3	4	4	9	0.151445633203846	0.0229357798165138	0.000917431192660551
1	33721768	ZNF362	upstream	11	12	5	48	3.75992061859077	14.137003058104	0.0697247706422018
1	33722052	ZNF362	upstream	7	10	5	47	2.42454196092209	5.87840372027194	0.341284403669725
1	33722428	ZNF362	intronic	8	10	5	40	2.36676724272517	5.60158718123689	0.331192660550459
1	34630562	CSMD2	exonic	7	8	8	25	0.619253814396484	0.383475286644594	0.00458715596330275
1	35658342	SFPQ	exonic	5	6	5	41	1.98983186194973	3.95943083883034	0.0155963302752294
1	35658570	SFPQ	exonic	5	6	6	12	0.181734759844615	0.0330275229357798	0.000917431192660551
1	36273772	AGO4	upstream	8	9	4	41	3.02025244579878	9.12192483635353	0.0944954128440367
1	36273861	AGO4	UTR5	4	5	5	33	1.44223809257131	2.08005071566373	0.0110091743119266
1	36273940	AGO4	UTR5	8	9	4	29	2.17600099465168	4.73498032872512	0.0431192660550459
1	36348857	AGO1	UTR5	3	4	4	22	0.782171755751728	0.611792655495741	0.0073394495412844
1	36396710	AGO3	UTR5	4	5	5	24	0.945956255041031	0.894833236451251	0.0036697247706422
1	36621966	MAP7D1	UTR5	6	7	7	46	2.33595579948334	5.45668949713987	0.0137614678899083
1	36622200	MAP7D1	intronic	5	6	5	18	0.651380335308886	0.424296341227117	0.0073394495412844
1	36851462	STK40	UTR5	7	8	4	29	1.48179689034827	2.19572202424579	0.0761467889908257
1	37980362	MEAF6	UTR5	4	5	5	24	0.78116728254361	0.610222323316569	0.00275229357798165
1	38259446	MANEAL	upstream	8	29	3	46	10.7454873012843	115.465497342061	0.960550458715596
1	38260054	MANEAL	exonic	8	9	4	30	1.65233405615418	2.73020783312693	0.0229357798165138
1	38511702	POU3F1	exonic	3	4	4	40	1.98454636532442	3.93842427612236	0.00917431192660551
1	38511732	POU3F1	exonic	3	4	4	47	3.27283590054383	10.7114548318885	0.0220183486238532
1	38511797	POU3F1	exonic	5	6	6	24	1.03762626572728	1.07666826732715	0.0128440366972477
1	38511903	POU3F1	exonic	4	5	5	38	2.17362080989561	4.72462742521124	0.0174311926605505
1	38512088	POU3F1	exonic	4	5	4	46	3.99879300413618	15.9903454899285	0.5
1	38512169	POU3F1	exonic	4	5	5	40	4.24080760730555	17.9844491621806	0.0559633027522936
1	38512304	POU3F1	exonic	10	11	10	46	5.96537362729322	35.5856825132054	0.101834862385321
1	38512437	POU3F1	UTR5	4	5	5	48	4.12771323239946	17.0380165289256	0.0513761467889908
1	38599686	MIR3659->LINC01343	intergenic	6	7	6	10	0.511095415606571	0.261218523854053	0.498165137614679
1	39044094	LINC01685->RRAGC	intergenic	4	5	5	16	0.33318039304846	0.111009174311927	0.000917431192660551
1	39325198	RRAGC	exonic	4	19	5	45	10.0552213265999	101.107475926909	0.981651376146789
1	39325328	RRAGC	UTR5	3	4	4	35	1.72104432845555	2.96199358050901	0.0137614678899083
1	39325391	RRAGC	UTR5	6	7	6	41	1.35842639857722	1.84532228035147	0.498165137614679
1	39457184	AKIRIN1	exonic	4	5	5	29	1.18894616249549	1.41359297731274	0.0073394495412844
1	39547159	NDUFS5->MACF1	intergenic	3	4	3	19	0.744635662978223	0.554482270579018	0.500917431192661
1	39570994	MACF1	intronic	4	5	5	10	0.193858146033768	0.0375809807836497	0.0018348623853211
1	39571222	MACF1	intronic	3	4	4	18	0.539041939541406	0.290566212584561	0.0018348623853211
1	40098722	HEYL	intronic	3	4	4	16	0.437576889634944	0.191473534342592	0.00275229357798165
1	41157710	NFYC-AS1	ncRNA	3	4	4	20	0.712473960155301	0.507619143899377	0.0055045871559633
1	41327633	CITED4	exonic	3	4	4	4	0	0	0
1	41350058	CITED4->CTPS1	intergenic	3	4	4	9	0.280292322977726	0.07856378632025	0.00642201834862385
1	41827160	FOXO6	upstream	4	5	5	16	0.538728492821149	0.290228388977346	0.0073394495412844
1	41827185	FOXO6	upstream	4	5	5	20	0.644042003958979	0.414790102863497	0.00642201834862385
1	41827290	FOXO6	upstream	7	8	8	29	1.29710720043084	1.68248708940952	0.0238532110091743
1	41847806	FOXO6	exonic	4	5	1	18	0.558395283190169	0.311805292289029	0.00458715596330275
1	41848128	FOXO6	exonic	5	6	6	41	3.0245572438112	9.14794652109081	0.0321100917431193
1	41848290	FOXO6	exonic	5	6	6	40	2.13882614984588	4.57457729926454	0.0137614678899083
1	42383779	HIVEP3	intronic	8	9	5	12	0.388697183606187	0.151085500543382	0.0211009174311927
1	43148154	YBX1	UTR5	3	4	3	40	2.93612924122705	8.62085492118853	0.0174311926605505
1	43148268	YBX1	exonic	8	9	3	38	3.10581059091287	9.64605942662657	0.0422018348623853
1	43148909	YBX1	intronic	4	5	5	18	0.596483264489853	0.355792284816472	0.0055045871559633
1	43534071	SLC2A1-AS1->FAM183A	intergenic	7	8	8	8	0	0	0
1	43996567	PTPRF	UTR5	6	7	2	24	1.22984813369753	1.51252643195929	0.0431192660550459
1	43996681	PTPRF	UTR5	3	4	4	30	1.17519834282461	1.38109114497772	0.00825688073394495
1	44071946	PTPRF	exonic	5	6	6	6	0	0	0
1	44440696	ATP6V0B	UTR5	5	6	6	20	0.424047772970768	0.179816513761468	0.000917431192660551
1	44445009	B4GALT2	UTR5	9	10	5	36	1.81880167359979	3.3080395278894	0.18348623853211
1	44871067	RNF220	UTR5	12	13	11	36	1.12989112113871	1.27665394562809	0.187155963302752
1	45097652	RNF220	intronic	4	5	5	14	0.301196844289214	0.0907195390097809	0.00275229357798165
1	45097679	RNF220	intronic	4	5	5	42	1.20393958252117	1.44947051836126	0.0036697247706422
1	45274206	BTBD19	UTR5	6	7	5	34	0.90491162412261	0.81886504747222	0.0119266055045872
1	45672048	ZSWIM5	UTR5	3	4	4	23	0.834557445004977	0.696486129013235	0.00642201834862385
1	45956690	TESK2	UTR5	3	4	4	4	0	0	0
1	46269595	MAST2	exonic	5	6	6	14	0.423347879326032	0.179223426929849	0.00458715596330275
1	46664134	POMGNT1	intronic	9	10	6	33	1.66628398063135	2.77650230410864	0.0174311926605505
1	46664191	POMGNT1	intronic	13	14	11	42	1.79386387897175	3.21794761627956	0.385321100917431
1	46706030	LURAP1->RAD54L	intergenic	5	6	6	20	1.1322206006026	1.28192348842891	0.0128440366972477
1	46932388	LINC01398->DMBX1	intergenic	7	8	8	30	0.817556572843689	0.668398749799917	0.0036697247706422
1	4714773	AJAP1	upstream	3	4	4	38	1.81911870032994	3.30919284589009	0.00642201834862385
1	47184718	EFCAB14	UTR5	9	10	10	16	0.203110992725247	0.0412540753658352	0.0018348623853211
1	47882065	FOXE3	exonic	5	6	6	23	1.16643250143961	1.36056478041466	0.0100917431192661
1	47882166	FOXE3	exonic	5	6	6	22	0.889010457057888	0.790339592758275	0.00825688073394495
1	47903784	FOXD2	UTR5	6	7	7	40	1.58143691141292	2.50094270477924	0.00917431192660551
1	47903898	FOXD2	exonic	5	6	6	34	1.23606324063867	1.52785233485817	0.00458715596330275
1	47904698	FOXD2	exonic	6	7	7	34	1.97265853785647	3.89138170697804	0.0697247706422018
1	50884541	DMRTA2	exonic	3	4	4	52	1.93958071800061	3.76197336163975	0.0036697247706422
1	50884774	DMRTA2	exonic	9	10	8	46	1.96749861282911	3.87105079148449	0.204587155963303
1	50885146	DMRTA2	exonic	4	5	5	11	0.181734759844615	0.0330275229357798	0.000917431192660551
1	50887153	DMRTA2	exonic	6	7	7	38	1.32524017863702	1.75626153107387	0.00642201834862385
1	51425553	FAF1	UTR5	9	10	9	47	1.40264563052443	1.96741476482928	0.0963302752293578
1	51425919	FAF1	UTR5	4	5	5	39	1.11341237329132	1.23968711299821	0.0036697247706422
1	51702120	RNF11	UTR5	3	4	4	27	1.74498307234791	3.04496592278077	0.0394495412844037
1	51702533	RNF11	exonic	3	4	4	31	1.43921731939531	2.07134649244741	0.0055045871559633
1	51810757	TTC39A	UTR5	5	6	6	14	0.415746576812471	0.172845216131288	0.00458715596330275
1	52521953	BTF3L4	UTR5	6	7	3	33	1.05487909299753	1.1127699008433	0.00642201834862385
1	53018680	ZCCHC11	UTR5	8	9	9	42	1.9062723278918	3.63387418808603	0.0559633027522936
1	53662540	CPT2	UTR5	4	5	5	5	0	0	0
1	53742590	LRP8	exonic	6	7	7	17	0.302891266407691	0.0917431192660551	0.000917431192660551
1	53793626	LRP8	UTR5	4	5	5	46	4.6630935091024	21.7444410746329	0.044954128440367
1	53793679	LRP8	UTR5	12	13	2	36	2.21214291960208	4.8935762967456	0.119266055045872
1	53925371	DMRTB1	exonic	4	6	6	15	0.724980750422262	0.525597088482827	0.128440366972477
1	53930351	DMRTB1	exonic	8	9	9	21	0.407312416152653	0.165903404352112	0.00275229357798165
1	54203485	GLIS1->NDC1	intergenic	4	5	5	32	1.15418241636037	1.33213705023547	0.00275229357798165
1	54204839	GLIS1->NDC1	intergenic	12	10	10	40	1.97951191198995	3.91846740971011	0.169724770642202
1	54871710	SSBP3	UTR5	7	10	4	47	5.75278944493501	33.0945863977557	0.594495412844037
1	54871942	SSBP3	UTR5	4	5	1	42	3.40504915939982	11.5943597779294	0.0385321100917431
1	54872031	SSBP3	UTR5	10	10	5	43	4.00872083264053	16.0698427140462	0.180733944954128
1	55680542	USP24	exonic	5	6	6	32	1.42486514758046	2.03024068878948	0.0275229357798165
1	57110999	PRKAA2	UTR5	5	6	6	11	0.218240501174399	0.047628916352853	0.0036697247706422
1	57889880	DAB1	intronic	4	5	5	29	1.12763116795854	1.27155205095155	0.0073394495412844
1	60280805	HOOK1	exonic	3	3	3	9	0.254860667718245	0.0649539599497898	0.00458715596330275
1	6052903	KCNAB2	intronic	3	4	4	14	0.326120563776279	0.106354622117758	0.0018348623853211
1	61522966	NFIA-AS2->NFIA	intergenic	7	8	8	11	0.0908673799223074	0.00825688073394495	0.000917431192660551
1	61548053	NFIA	UTR5	3	4	4	39	2.59275914419005	6.72239997978113	0.0220183486238532
1	61549430	NFIA	intronic	12	13	13	22	0.675165081077906	0.455847886706936	0.0128440366972477
1	6214829	CHD5	exonic	4	4	4	4	0	0	0
1	6239914	CHD5	intronic	5	6	1	39	2.05075077057402	4.20557872300992	0.0229357798165138
1	6309482	GPR153	exonic	3	4	4	4	0	0	0
1	63153861	DOCK7	intronic	5	6	6	19	0.467716686048944	0.218758898408606	0.0055045871559633
1	63153943	DOCK7	UTR5	11	12	2	48	2.09509820372809	4.38943648326467	0.0339449541284404
1	6321098	GPR153	upstream	5	6	6	18	0.716224227636295	0.512977144253208	0.00917431192660551
1	63789512	FOXD3	exonic	3	4	4	38	1.65555219422167	2.74085306779218	0.0055045871559633
1	63789595	FOXD3	exonic	11	12	12	41	1.76329655749256	3.10921474966513	0.0155963302752294
1	63790117	FOXD3	exonic	3	4	4	33	1.46618799873078	2.14970724762218	0.0128440366972477
1	64239725	ROR1	UTR5	6	7	7	35	1.90226504767513	3.61861231160647	0.0110091743119266
1	64240056	ROR1	UTR5	5	6	6	37	1.37499822893313	1.89062012956925	0.00825688073394495
1	6509021	ESPN	exonic	9	10	6	55	3.14832244021805	9.91193418758056	0.0211009174311927
1	6515165	ESPN	intronic	4	5	5	11	0.181734759844615	0.0330275229357798	0.000917431192660551
1	6516061	ESPN	intronic	9	10	5	28	1.24345143566622	1.54617147286038	0.0238532110091743
1	65210858	RAVER2	exonic	4	5	5	33	1.80235652986563	3.24848906074928	0.0110091743119266
1	6526128	TNFRSF25	exonic	5	6	6	13	0.381417063839879	0.145478976588234	0.0036697247706422
1	65468375	JAK1	intronic	5	7	7	7	0	0	0
1	65532385	JAK1	UTR5	4	5	5	42	3.0376431813306	9.22727609708427	0.0275229357798165
1	6557461	PLEKHG5	UTR5	4	5	5	16	0.590173333493883	0.348304563567283	0.00458715596330275
1	65720151	AK4->DNAJC6	intergenic	4	5	5	45	1.68251118422902	2.83084388505573	0.00642201834862385
1	65991169	LEPR	intronic	5	6	6	33	1.35066733076554	1.82430223839732	0.0100917431192661
1	6673414	PHF13	upstream	3	4	4	45	4.356337917706	18.977680053243	0.0321100917431193
1	6673857	PHF13	UTR5	5	6	4	43	7.29157881334523	53.167121591225	0.230275229357798
1	6674098	PHF13	UTR5	5	6	5	46	6.51164830074199	42.4015635925561	0.13302752293578
1	6685232	THAP3	UTR5	4	5	5	32	1.86804843990777	3.48960497384184	0.0119266055045872
1	67519436	SLC35D1	intronic	5	6	2	26	1.22026351980504	1.48904305776699	0.0155963302752294
1	68299162	GNG12-AS1	ncRNA	3	4	4	10	0.222408326381783	0.0494654636439457	0.00275229357798165
1	6845534	CAMTA1	UTR5	4	5	5	42	4.79083709101939	22.9521200326872	0.0697247706422018
1	70033952	LRRC7	UTR5	9	10	1	27	0.647093047835937	0.418729412557603	0.00458715596330275
1	70687167	SRSF11	UTR5	6	7	7	16	0.566037376614316	0.320398311724417	0.0146788990825688
1	70687396	SRSF11	exonic	5	6	6	30	0.871613752294232	0.759710533188431	0.00458715596330275
1	71513329	ZRANB2-AS1	ncRNA	3	4	4	4	0	0	0
1	72748597	NEGR1	upstream	5	6	6	27	0.862068576826822	0.743162231152223	0.00275229357798165
1	75139342	ERICH3	UTR5	3	4	4	6	0.0605782532815383	0.0036697247706422	0.000917431192660551
1	77333963	ST6GALNAC5	intronic	3	4	4	22	0.708820332884976	0.502426264311168	0.00458715596330275
1	7764219	CAMTA1	intronic	3	4	4	17	0.50103640659027	0.25103748072889	0.0036697247706422
1	78149168	ZZZ3	upstream	6	7	4	24	1.12927321813469	1.27525800119628	0.0321100917431193
1	7831416	VAMP3	UTR5	5	6	6	18	0.669705838265573	0.448505909806994	0.00642201834862385
1	78354284	NEXN-AS1	ncRNA	8	9	4	29	0.911051541580431	0.830014911416079	0.00642201834862385
1	8086362	ERRFI1	UTR5	9	10	10	32	1.20764429001896	1.45840473121541	0.0128440366972477
1	82266639	ADGRL2	UTR5	5	6	5	21	0.61318374490726	0.375994305018492	0.0055045871559633
1	82267701	ADGRL2	intronic	3	4	4	10	0.181734759844615	0.0330275229357798	0.000917431192660551
1	84543751	PRKACB	UTR5	21	22	8	42	1.81763127611467	3.30378345591023	0.0330275229357798
1	84971647	GNG5	intronic	4	5	5	27	0.693746399405842	0.48128406668857	0.00275229357798165
1	85667353	SYDE2	upstream	7	8	6	35	1.30242597723312	1.69631342617164	0.0825688073394495
1	859291	LOC100130417->SAMD11	intergenic	6	7	7	24	0.794852162132372	0.631789959646507	0.0055045871559633
1	85930747	DDAH1	UTR5	7	8	8	34	1.29108939289905	1.66691182045644	0.0073394495412844
1	86021738	DDAH1	intronic	8	9	8	25	1.84003547058744	3.38573053301994	0.235779816513761
1	86042638	DDAH1	intronic	10	11	11	22	1.01332725435243	1.02683212441344	0.28348623853211
1	87794213	LMO4	UTR5	7	8	8	17	0.298042068731908	0.0888290747339955	0.00458715596330275
1	896150	KLHL17	exonic	9	10	5	40	0.929186201782054	0.86338699758216	0.00275229357798165
1	90286641	LRRC8D	UTR5	6	5	5	29	0.81952905483044	0.671627871711275	0.0284403669724771
1	91178035	BARHL2	exonic	4	5	5	5	0	0	0
1	91182382	BARHL2	exonic	10	11	4	32	1.80919589303137	3.27318977936159	0.0486238532110092
1	91182462	BARHL2	exonic	4	5	5	33	1.82222606462524	3.32050783059957	0.0137614678899083
1	91183153	BARHL2	upstream	7	8	8	40	1.51483900029748	2.29473719682227	0.00917431192660551
1	91183199	BARHL2	upstream	7	8	8	32	0.84306671928353	0.710761493163495	0.00642201834862385
1	91487270	ZNF644	intronic	5	6	6	17	0.794849512412304	0.631785747382078	0.0275229357798165
1	91487328	ZNF644	intronic	7	8	8	25	0.615481408849108	0.378817364638883	0.0055045871559633
1	92949321	GFI1	UTR5	7	8	7	20	0.43882173012481	0.192564510829732	0.0036697247706422
1	9295147	H6PD	intronic	3	4	3	20	0.713553295361864	0.509158305321775	0.476146788990826
1	93250191	EVI5	intronic	5	6	6	21	1.40878102899865	1.98466398766649	0.0623853211009174
1	934884	HES4	intronic	3	4	4	21	0.990901821827941	0.981886420501933	0.0055045871559633
1	9353105	SPSB1	UTR5	4	5	5	35	2.38744734032479	5.6999048028239	0.0412844036697248
1	93645919	TMED5	UTR5	6	7	7	26	0.677014866398769	0.458349129324942	0.00917431192660551
1	93811648	DR1	UTR5	8	9	7	33	1.34652408105718	1.81312710086688	0.0174311926605505
1	93811739	DR1	UTR5	7	8	8	35	1.26769461849002	1.60704964574856	0.00825688073394495
1	94313453	BCAR3->MIR760	intergenic	8	9	4	46	1.69005526674735	2.85628680466045	0.0174311926605505
1	94703022	ARHGAP29	UTR5	5	6	6	40	1.37071464748513	1.87885864483029	0.0073394495412844
1	94713172	ARHGAP29	UTR5	5	6	6	26	0.708327516667835	0.501727870868822	0.00458715596330275
1	94883978	ABCD3	UTR5	7	8	7	52	1.89434780139243	3.58855359264033	0.0385321100917431
1	95285963	SLC44A3	UTR5	3	4	4	11	0.288429159451801	0.0831913800220723	0.0055045871559633
1	95699734	RWDD3	UTR5	4	5	4	6	0.502048440348445	0.252052636456306	0.498165137614679
1	97187273	PTBP2	UTR5	6	7	7	32	0.757805914440639	0.574269803961214	0.0018348623853211
1	9883921	CLSTN1	UTR5	6	7	1	28	0.806614135581945	0.650626363720609	0.00458715596330275
1	99127248	SNX7	UTR5	5	6	6	14	0.270814656966995	0.0733405784281514	0.0018348623853211
1	99127473	SNX7	intronic	4	5	5	39	1.42145931472987	2.02054658343232	0.00275229357798165
1	99470318	LOC100129620	ncRNA	6	7	7	23	0.794194760791134	0.630745318068087	0.0073394495412844
10	101089147	CNNM1	exonic	9	10	10	13	0.0908673799223074	0.00825688073394495	0.000917431192660551
10	101089253	CNNM1	exonic	3	4	4	9	0.193858146033768	0.0375809807836497	0.0018348623853211
10	101295036	NKX2-3	exonic	5	6	6	16	0.437576889634944	0.191473534342592	0.00275229357798165
10	101295194	NKX2-3	exonic	11	12	8	53	4.91972064154126	24.2036511908072	0.119266055045872
10	101295275	NKX2-3	exonic	7	8	4	53	4.95694302478189	24.5712841509339	0.0706422018348624
10	101380142	SLC25A28	UTR5	3	4	4	26	2.73869907366051	7.50047261606895	0.146788990825688
10	101600007	ABCC2	intronic	5	6	6	20	2.84726252765693	8.10690390139931	0.0568807339449541
10	102289193	NDUFB8	exonic	3	4	4	20	0.517424542617378	0.267728157302803	0.0018348623853211
10	102414519	HIF1AN->PAX2	intergenic	6	7	7	46	5.03904134988816	25.3919377258827	0.0623853211009174
10	102475462	HIF1AN->PAX2	intergenic	5	5	5	22	0.656574994765468	0.431090723751274	0.00642201834862385
10	102475531	HIF1AN->PAX2	intergenic	4	5	5	32	0.837592924785253	0.701561907650315	0.0018348623853211
10	102484308	HIF1AN->PAX2	intergenic	3	4	4	14	0.326120563776279	0.106354622117758	0.0018348623853211
10	102495368	PAX2	upstream	5	6	6	14	0.28562909500946	0.0815839799159232	0.0018348623853211
10	102505977	PAX2	exonic	5	6	6	21	0.470106182776715	0.220999823084894	0.0018348623853211
10	102759322	LZTS2	intronic	4	5	5	20	0.593907195033095	0.352725756312078	0.00275229357798165
10	102808076	SFXN3->KAZALD1	intergenic	3	4	4	4	0	0	0
10	102883364	TLX1NB	ncRNA	5	6	6	6	0	0	0
10	102891557	TLX1	exonic	4	5	5	12	0.25143290756183	0.0632185070049957	0.00275229357798165
10	102891638	TLX1	exonic	8	9	9	20	0.515814223197949	0.266064312853304	0.0055045871559633
10	102987196	LBX1	exonic	7	8	8	12	0.121156506563077	0.0146788990825688	0.000917431192660551
10	102996238	LBX1-AS1	ncRNA	4	5	5	5	0	0	0
10	103454384	FBXW4	exonic	3	4	4	34	2.88736500812958	8.3368766901711	0.0293577981651376
10	103454903	FBXW4	intronic	5	6	6	43	1.5475352175834	2.39486524966091	0.00642201834862385
10	103879941	LDB1	UTR5	4	5	5	5	0	0	0
10	103990430	PITX3	exonic	8	9	8	26	0.856366054432529	0.733362819184337	0.00917431192660551
10	104001121	PITX3	UTR5	5	6	6	16	0.399116977166889	0.159294361462835	0.0036697247706422
10	104169006	PSD	intronic	5	6	4	17	0.497062584130448	0.247071212542439	0.0055045871559633
10	104210796	C10orf95	exonic	4	5	5	34	0.913314256188202	0.834142930556609	0.0036697247706422
10	104402438	SUFU->TRIM8	intergenic	3	4	4	8	0.151378865589798	0.022915560947254	0.0018348623853211
10	104403927	TRIM8	upstream	7	8	8	32	1.26800426333595	1.60783481183815	0.0321100917431193
10	105110360	PCGF6	intronic	3	4	4	25	0.813331104282807	0.661507485193891	0.00275229357798165
10	105127881	TAF5	exonic	3	4	4	4	0	0	0
10	105726955	SLK	UTR5	5	6	6	12	0.196171475562492	0.0384832478243654	0.0036697247706422
10	105727402	SLK	UTR5	3	4	4	9	0.176542875709795	0.031167386963884	0.0018348623853211
10	11060023	CELF2	UTR5	5	6	6	13	0.244102130595638	0.0595858501613297	0.0018348623853211
10	112257864	DUSP5	UTR5	5	6	6	30	1.34456718979663	1.80786092787761	0.0128440366972477
10	112258114	DUSP5	exonic	4	5	5	32	2.23373746668377	4.98958307006681	0.0192660550458716
10	112404342	RBM20	exonic	4	6	6	30	1.84100767865832	3.38930927287891	0.0275229357798165
10	112679586	SHOC2	intronic	4	5	5	27	0.817965045059002	0.669066814938375	0.00458715596330275
10	112679716	SHOC2	intronic	5	6	5	41	5.53496221983548	30.6358067750061	0.101834862385321
10	112837054	ADRA2A	UTR5	4	5	4	25	1.08738542218726	1.18240705638537	0.0100917431192661
10	112838325	ADRA2A	exonic	4	5	5	38	1.00357991404267	1.00717264386989	0.0018348623853211
10	114886499	TCF7L2	UTR5	3	4	4	12	0.302757731179595	0.0916622437890161	0.0018348623853211
10	115803681	ADRB1	upstream	10	11	9	34	1.0493187862442	1.10106991516499	0.0110091743119266
10	115804766	ADRB1	exonic	7	8	8	41	3.09785370614682	9.59669758468758	0.026605504587156
10	11653395	USP6NL	intronic	3	4	4	35	1.66926630223713	2.78644998778443	0.0073394495412844
10	11653527	USP6NL	UTR5	5	6	4	15	0.798080379449067	0.636932292061566	0.177981651376147
10	11653751	USP6NL	UTR5	4	5	3	22	1.4676731291223	2.15406441394765	0.0605504587155963
10	116581770	FAM160B1	UTR5	4	5	5	22	0.795085302918038	0.632160638916269	0.00458715596330275
10	116853585	ATRNL1	exonic	6	7	2	25	0.884060948717148	0.781563761046663	0.00825688073394495
10	118032122	GFRA1	UTR5	5	6	6	15	0.272602139766922	0.0743119266055046	0.000917431192660551
10	11865523	PROSER2	intronic	5	6	6	6	0	0	0
10	11865627	PROSER2	intronic	5	6	6	22	0.488342290926201	0.23847819310705	0.0018348623853211
10	118893825	VAX1	exonic	7	8	1	19	0.481683616943166	0.23201910683145	0.00458715596330275
10	119000606	SLC18A2	UTR5	4	5	5	32	1.55741473093697	2.42554064413948	0.0137614678899083
10	119134952	PDZD8	UTR5	5	6	5	20	0.631210185286394	0.398426298009284	0.0073394495412844
10	119302938	EMX2	exonic	6	7	5	36	1.95044827921768	3.8042484899032	0.0192660550458716
10	120657396	CACUL1->NANOS1	intergenic	3	4	4	4	0	0	0
10	120789523	NANOS1	exonic	4	5	5	36	1.8916809442408	3.57845679480375	0.0100917431192661
10	120789813	NANOS1	exonic	6	7	7	47	4.33887743620681	18.8258574064245	0.0669724770642202
10	120790123	NANOS1	exonic	3	4	4	36	2.8590575352389	8.17420998980632	0.0256880733944954
10	120925178	SFXN4	UTR5	3	4	4	9	0.151445633203846	0.0229357798165138	0.000917431192660551
10	120967218	GRK5	UTR5	9	8	4	52	4.74340015059546	22.499844988669	0.0614678899082569
10	121485576	INPP5F	UTR5	8	9	9	21	0.64379407672001	0.414470813219771	0.0100917431192661
10	121632467	MCMBP	intronic	4	5	5	22	0.67751242913588	0.4590230916336	0.00275229357798165
10	122216441	PLPP4	upstream	4	5	5	14	0.482056878608424	0.232378834213697	0.0055045871559633
10	123357964	FGFR2	UTR5	10	11	6	32	2.01783628045798	4.07166325473248	0.0321100917431193
10	123687511	ATE1	UTR5	5	6	6	31	0.916798022465424	0.840518613996512	0.0036697247706422
10	12391031	CAMK1D	upstream	4	5	5	35	2.53215627513857	6.41181540172366	0.0541284403669725
10	12391651	CAMK1D	UTR5	6	7	7	37	2.04920660002181	4.19924768957296	0.0275229357798165
10	12391977	CAMK1D	intronic	3	4	4	19	0.704104611856221	0.495763304437199	0.00458715596330275
10	124221137	HTRA1	UTR5	7	8	8	44	3.03244350313686	9.19571359971694	0.0293577981651376
10	124768253	ACADSB->IKZF5	upstream	6	7	7	16	0.272602139766922	0.0743119266055046	0.000917431192660551
10	124895750	HMX3	exonic	9	10	4	38	1.88102407567813	3.53825157328076	0.0201834862385321
10	124896776	HMX3	exonic	3	4	4	31	1.16543573520923	1.35824045290267	0.00275229357798165
10	124913941	BUB3	UTR5	3	4	4	17	0.447042138477773	0.19984667357478	0.0018348623853211
10	125425831	GPR26	upstream	4	5	5	36	1.16488767455397	1.35696329432776	0.00825688073394495
10	125751204	CPXM2->CHST15	intergenic	12	13	12	40	1.46448508245273	2.14471655672657	0.464220183486239
10	125751397	CPXM2->CHST15	intergenic	4	5	4	29	1.12192532674112	1.25871643878316	0.500917431192661
10	125852762	CHST15	intronic	7	8	8	24	0.623332562285737	0.388543483205702	0.0238532110091743
10	126136187	NKX1-2	exonic	5	6	2	39	2.56436440841927	6.57596481916749	0.0174311926605505
10	126432546	FAM53B	intronic	5	6	6	23	1.06845106893513	1.14158768670862	0.00825688073394495
10	126432801	FAM53B	UTR5	4	5	5	27	1.27892634898496	1.635652606128	0.00917431192660551
10	126432888	FAM53B	UTR5	3	4	4	29	1.42273297945938	2.02416913084136	0.0568807339449541
10	126432919	FAM53B	UTR5	4	5	5	36	1.56986800596269	2.46448555614527	0.0715596330275229
10	126605744	ABRAXAS2->ZRANB1	intergenic	13	14	10	44	1.76252598253426	3.10649783910835	0.0660550458715596
10	126605828	ABRAXAS2->ZRANB1	intergenic	3	4	4	17	0.622315381511196	0.387276434065425	0.0036697247706422
10	126847909	CTBP2	intronic	3	4	4	21	1.15575977563101	1.33578065896665	0.0119266055045872
10	126848065	CTBP2	intronic	5	6	6	32	1.67440113998931	2.80361917759749	0.0256880733944954
10	126848475	CTBP2	UTR5	8	9	5	45	4.53224101112353	20.54120858291	0.153211009174312
10	126848842	CTBP2	intronic	5	6	6	37	1.58532759334921	2.51326357823439	0.0165137614678899
10	126848935	CTBP2	UTR5	5	6	1	34	1.64829232591793	2.71686759167994	0.0348623853211009
10	126848974	CTBP2	UTR5	8	9	4	34	2.27712039500931	5.18527729336737	0.055045871559633
10	128075758	ADAM12	intronic	4	5	5	5	0	0	0
10	128594141	DOCK1	intronic	4	5	5	23	0.793544777112769	0.629713313282955	0.00825688073394495
10	13142180	OPTN	UTR5	5	6	6	21	0.470106182776715	0.220999823084894	0.0018348623853211
10	131631845	MGMT->EBF3	intergenic	3	4	4	4	0	0	0
10	131762247	EBF3	upstream	4	5	5	52	4.54750393981443	20.6797920826278	0.0155963302752294
10	131762655	EBF3	upstream	5	6	6	27	1.42914175161153	2.04244614619927	0.018348623853211
10	131762736	EBF3	upstream	3	4	4	41	2.18087989122285	4.75623709994019	0.0174311926605505
10	131762760	EBF3	upstream	4	5	5	37	2.00734617683203	4.02943867364218	0.0229357798165138
10	131765546	EBF3->LINC00959	intergenic	3	4	4	4	0	0	0
10	131770164	EBF3->LINC00959	intergenic	4	5	5	39	1.55250074035108	2.41025854879066	0.00825688073394495
10	13200548	OPTN->MCM10	intergenic	4	5	5	17	0.522286199911253	0.272782874617737	0.0036697247706422
10	133058642	TCERG1L	exonic	4	4	4	18	0.58885001555807	0.346744340822739	0.00458715596330275
10	133109585	TCERG1L	exonic	6	7	5	41	2.30487978646801	5.31247083006883	0.346788990825688
10	133109786	TCERG1L	exonic	5	6	6	38	1.77165375991255	3.13875704501226	0.0128440366972477
10	133109832	TCERG1L	exonic	14	15	8	50	2.60342157435503	6.77780389381724	0.0339449541284404
10	133109917	TCERG1L	UTR5	6	7	7	45	5.15103670773712	26.5331791644552	0.0495412844036697
10	133110055	TCERG1L	upstream	5	6	2	24	1.14676051893452	1.31505968778696	0.0211009174311927
10	13341915	PHYH	intronic	5	6	6	20	0.440909353632722	0.194401058120825	0.0018348623853211
10	13389665	SEPHS1	intronic	5	6	5	39	4.85323379118087	23.5538782318599	0.0660550458715596
10	13389721	SEPHS1	intronic	3	4	4	35	3.47729948330826	12.0916116966159	0.0779816513761468
10	13389781	SEPHS1	intronic	8	9	2	38	3.08792709130229	9.53529372119864	0.245871559633028
10	13390113	SEPHS1	UTR5	8	9	6	39	1.70188458795137	2.8964111507064	0.0394495412844037
10	134210526	PWWP2B	upstream	4	5	1	44	2.91115280579943	8.47481065871391	0.0311926605504587
10	134210668	PWWP2B	upstream	10	11	1	53	4.18642053333315	17.5261168819134	0.430275229357798
10	134351554	INPP5A	UTR5	5	6	6	30	1.0291253142321	1.05909891239332	0.00458715596330275
10	134444299	INPP5A	intronic	5	6	3	20	0.667131538580219	0.44506448976841	0.00458715596330275
10	134598437	NKX6-2	exonic	3	4	4	20	0.492989239819701	0.243038390578007	0.0018348623853211
10	134599456	NKX6-2	UTR5	4	5	1	37	1.73161543344196	2.99849200933438	0.0100917431192661
10	134599491	NKX6-2	UTR5	4	5	5	23	1.27002904472365	1.61297377444166	0.0119266055045872
10	134599616	NKX6-2	upstream	5	6	2	32	2.25150577849863	5.06927827061272	0.0394495412844037
10	134938393	ADGRA1	intronic	3	4	4	4	0	0	0
10	134981088	KNDC1	intronic	9	10	4	35	0.8101371412802	0.656322187681654	0.00458715596330275
10	135010658	KNDC1	intronic	6	7	7	17	0.373149585245274	0.13924061296872	0.00275229357798165
10	135139422	CALY	exonic	4	5	5	9	0.121156506563077	0.0146788990825688	0.000917431192660551
10	13570888	BEND7->PRPF18	intergenic	7	8	1	41	2.95000992022302	8.70255852941424	0.0403669724770642
10	13570955	BEND7->PRPF18	intergenic	6	7	7	48	3.58916747307267	12.8821231497628	0.0871559633027523
10	13698924	FRMD4A	exonic	4	5	3	17	0.428156219101096	0.183317747954946	0.0055045871559633
10	13933773	FRMD4A	intronic	6	7	4	44	7.52219267347142	56.5833826168272	0.176146788990826
10	13933977	FRMD4A	intronic	5	6	6	35	2.73175118041014	7.46246451167218	0.0477064220183486
10	15412874	FAM171A1	intronic	10	11	5	48	5.88833913092885	34.672537720828	0.109174311926606
10	15413243	FAM171A1	upstream	7	9	5	19	0.979179380676945	0.958792259542885	0.499082568807339
10	15413307	FAM171A1	upstream	6	7	1	42	3.89143071340023	15.1432329971946	0.0495412844036697
10	16563482	C1QL3	UTR5	3	4	4	28	1.08673908780895	1.18100184497182	0.00458715596330275
10	16563724	C1QL3	UTR5	5	6	6	13	0.332876832506153	0.110806985619329	0.00275229357798165
10	17271381	VIM-AS1	ncRNA	5	6	5	18	0.618077283240448	0.382019528057893	0.0110091743119266
10	17496268	ST8SIA6	UTR5	7	8	8	30	0.888410878961818	0.78927388985771	0.0036697247706422
10	17496330	ST8SIA6	UTR5	7	8	8	44	1.18201419786872	1.39715756396324	0.0137614678899083
10	17496576	ST8SIA6	upstream	10	11	11	32	1.26433949192767	1.59855435084793	0.0055045871559633
10	17686160	STAM	UTR5	7	8	8	11	0.0908673799223074	0.00825688073394495	0.000917431192660551
10	1779413	ADARB2	UTR5	4	5	5	26	0.920247087553545	0.846854702150782	0.0036697247706422
10	181463	ZMYND11	UTR5	5	6	6	48	4.15255948341099	17.2437502632665	0.0587155963302752
10	181597	ZMYND11	intronic	3	4	4	26	1.78146600170734	3.17362111523913	0.026605504587156
10	18429702	CACNB2	exonic	5	6	6	37	1.0866937369766	1.18090327798418	0.00458715596330275
10	20104484	PLXDC2	upstream	5	6	6	16	0.326120563776279	0.106354622117758	0.0018348623853211
10	20105997	PLXDC2	UTR5	3	4	3	28	1.06800666772558	1.1406382423063	0.436697247706422
10	21462775	NEBL	UTR5	7	8	8	28	1.17723496997812	1.38588217453939	0.0100917431192661
10	21463097	NEBL-AS1	ncRNA	4	5	5	19	0.699940484191043	0.489916681409592	0.0055045871559633
10	21805793	SKIDA1	exonic	17	18	10	53	6.66607928263817	44.4366130024178	0.135779816513761
10	21806020	SKIDA1	exonic	19	43	6	60	12.9708469230039	168.242869900001	0.979816513761468
10	21806264	SKIDA1	exonic	3	4	4	31	1.61988947785199	2.6240419204556	0.0119266055045872
10	21824311	MLLT10	intronic	3	4	4	11	0.287104441206337	0.082428960160403	0.00275229357798165
10	22292273	DNAJC1	exonic	8	9	9	25	0.557987784571208	0.311350367730685	0.00642201834862385
10	22610307	BMI1	UTR5	3	4	4	41	4.50137799513265	20.2624038550644	0.0513761467889908
10	22610898	BMI1->COMMD3-BMI1	intronic	4	5	3	22	1.08176791311484	1.17022181784484	0.0357798165137615
10	22610933	BMI1->COMMD3-BMI1	intronic	3	4	4	34	1.16739882935953	1.36282002679	0.0055045871559633
10	22625587	COMMD3-BMI1->SPAG6	intergenic	5	6	6	10	0.181586359485197	0.0329736059510872	0.00275229357798165
10	23003383	PIP4K2A	UTR5	5	6	6	35	1.53580611802998	2.35870043217833	0.0146788990825688
10	23481741	PTF1A	exonic	5	6	6	29	1.24403362067555	1.54761964937111	0.0192660550458716
10	23481889	PTF1A	exonic	10	12	6	38	1.91511157287065	3.66765233654308	0.0238532110091743
10	23728650	OTUD1	exonic	5	6	3	34	1.45468561089178	2.11611022653558	0.0128440366972477
10	23728689	OTUD1	exonic	5	6	6	36	1.74113972790372	3.03156755208465	0.0165137614678899
10	25012603	ARHGAP21	upstream	9	10	3	25	1.23702693344655	1.53023563407216	0.222935779816514
10	25241792	PRTFDC1	upstream	6	8	7	23	0.530532140031249	0.281464351606136	0.00275229357798165
10	25463945	GPR158-AS1	ncRNA	5	6	6	29	0.876419690197483	0.768111473365852	0.00642201834862385
10	26856078	APBB1IP	exonic	7	8	4	41	4.33943542705872	18.8306998256123	0.073394495412844
10	26856210	APBB1IP	exonic	7	8	1	43	3.08127330893203	9.49424520433695	0.101834862385321
10	27529782	ACBD5	UTR5	4	5	5	30	0.907258369837309	0.823117749639851	0.00917431192660551
10	27541495	LRRC37A6P	upstream	7	8	8	29	0.636071659456152	0.404587155963303	0.000917431192660551
10	27541710	LRRC37A6P	upstream	4	5	5	16	0.537773740951195	0.289200596456643	0.0036697247706422
10	28287860	ARMC4	intronic	5	6	6	19	1.00075371129245	1.00150799066562	0.260550458715596
10	28591503	MPP7	intronic	5	6	6	21	0.635684136206887	0.404094321025097	0.0055045871559633
10	28822072	WAC	intronic	12	13	1	52	4.61437911178094	21.2924945872402	0.0899082568807339
10	28822135	WAC	intronic	8	9	9	46	4.8309023180207	23.3376172062577	0.0651376146788991
10	28822424	WAC	UTR5	5	6	6	40	1.46125318324242	2.13526086553609	0.0100917431192661
10	30348436	JCAD	UTR5	5	6	6	24	0.552642381874838	0.305413602244294	0.0018348623853211
10	30723178	MAP3K8	UTR5	5	6	6	36	1.48234144648763	2.19733616397503	0.00642201834862385
10	31608506	ZEB1	intronic	4	5	5	32	0.987188042541826	0.974540231337563	0.0146788990825688
10	31608822	ZEB1	intronic	5	6	6	30	1.46128575669244	2.13535606271219	0.0889908256880734
10	32217464	ARHGAP12	intronic	6	7	7	24	0.944021711046299	0.891176990926782	0.0174311926605505
10	32345129	KIF5B	UTR5	6	7	7	12	0.176542875709795	0.031167386963884	0.0018348623853211
10	32635623	EPC1	intronic	4	5	5	5	0	0	0
10	33247306	ITGB1	upstream	3	4	4	35	1.89665693275745	3.59730752057691	0.0247706422018349
10	35103764	PARD3	intronic	3	4	3	42	1.81710282134241	3.30186266333055	0.494495412844037
10	35103924	PARD3	UTR5	4	5	5	29	1.34085124955941	1.79788207344504	0.00917431192660551
10	35379196	CUL2	UTR5	7	8	8	8	0	0	0
10	35625581	CCNY	intronic	7	8	7	24	0.787271209883261	0.619795957911054	0.493577981651376
10	35625773	CCNY	intronic	7	8	5	42	2.29786010822934	5.28016107699177	0.0220183486238532
10	35625807	CCNY	UTR5	5	6	6	34	2.38069307427578	5.66769951390468	0.0256880733944954
10	35928410	FZD8	exonic	4	5	1	31	1.67288223567338	2.79853497443156	0.0165137614678899
10	35929711	FZD8	exonic	6	7	6	39	2.261179075028	5.11293080934449	0.0165137614678899
10	35929754	FZD8	exonic	9	10	5	37	1.24028851470135	1.53831559970009	0.0238532110091743
10	35929843	FZD8	exonic	4	5	5	27	1.09993179749521	1.20984995914103	0.00642201834862385
10	35930916	FZD8->MIR4683	upstream	6	7	7	34	1.23882218881394	1.53468041549776	0.00825688073394495
10	390977	DIP2C	exonic	3	4	4	4	0	0	0
10	42645583	NONE->LOC441666	intergenic	3	5	1	45	6.86590004900077	47.1405834828687	0.874311926605505
10	42737742	NONE->LOC441666	intergenic	5	6	6	8	0.0605782532815383	0.0036697247706422	0.000917431192660551
10	43762361	RASGEF1A	UTR5	5	6	1	26	0.792988817772041	0.628831265111499	0.00642201834862385
10	43902675	HNRNPF	intronic	4	5	5	10	0.173881544792076	0.0302347916192787	0.00275229357798165
10	46914098	FAM35BP	ncRNA	4	5	5	5	0	0	0
10	47396170	FAM35DP	ncRNA	4	5	5	5	0	0	0
10	49514928	MAPK8	intronic	6	7	7	29	0.871239136059623	0.759057632201919	0.0036697247706422
10	52751071	PRKG1	UTR5	10	12	5	38	2.4851517339725	6.17597914086655	0.444036697247706
10	52751474	PRKG1	intronic	5	5	5	14	0.364563039432444	0.132906209720221	0.0018348623853211
10	55587192	PCDH15	exonic	9	10	9	13	0.113324100664757	0.0128423517914761	0.00275229357798165
10	5932270	FBXO18	UTR5	5	6	1	38	1.29271150051487	1.67110302356341	0.00825688073394495
10	60027599	IPMK	UTR5	5	6	5	16	0.555491019916138	0.308570273207471	0.237614678899083
10	60027783	IPMK	upstream	5	6	5	19	0.645819183027122	0.41708241716582	0.496330275229358
10	60272753	BICC1	upstream	4	5	4	15	0.910343405560717	0.828725116047885	0.353211009174312
10	60272864	BICC1	upstream	5	6	6	43	2.02694879336901	4.10852141094009	0.0110091743119266
10	61666055	CCDC6	exonic	11	12	4	43	1.73335846092862	3.00453155407284	0.0174311926605505
10	64573471	EGR2	exonic	5	6	4	10	0.181734759844615	0.0330275229357798	0.00275229357798165
10	65225900	JMJD1C-AS1	ncRNA	7	10	5	20	1.08626920791957	1.1799807920742	0.526605504587156
10	65281030	JMJD1C	intronic	5	6	6	20	0.559531689219519	0.313075711240849	0.0036697247706422
10	65281567	JMJD1C	UTR5	4	4	4	34	1.10161437194691	1.21355422448	0.00642201834862385
10	66813685	LOC101928887->LINC01515	intergenic	5	6	6	44	7.36268248917808	54.2090934364496	0.204587155963303
10	68398182	CTNNA3	intronic	3	4	3	4	0.500208463632155	0.250208507089241	0.495412844036697
10	69644687	SIRT1	exonic	4	5	5	40	2.76916760614535	7.66828923092476	0.026605504587156
10	69644726	SIRT1	exonic	3	4	3	29	1.53345738865948	2.35149156283435	0.488990825688073
10	69644881	SIRT1	exonic	5	6	6	42	3.51935078423002	12.3858299424605	0.0247706422018349
10	70038797	ATOH7->PBLD	intergenic	6	7	2	15	0.602226543585893	0.362676809799412	0.0128440366972477
10	70166947	RUFY2	UTR5	5	6	6	16	0.302891266407691	0.0917431192660551	0.000917431192660551
10	70287111	SLC25A16	exonic	6	7	6	7	0.500226147457171	0.250226198599843	0.501834862385321
10	70884016	VPS26A	UTR5	3	4	4	9	0.151445633203846	0.0229357798165138	0.000917431192660551
10	72163977	EIF4EBP2	UTR5	6	7	7	33	1.08829924432387	1.18439524519591	0.0036697247706422
10	72164106	EIF4EBP2	UTR5	4	5	5	18	0.393758646329999	0.155045871559633	0.000917431192660551
10	72575748	SGPL1	UTR5	5	6	6	30	1.99161348964325	3.96652429212896	0.026605504587156
10	72972657	UNC5B	UTR5	9	10	10	35	1.57680644504462	2.48631856513424	0.0174311926605505
10	73156691	CDH23	UTR5	4	5	5	39	2.33651671683891	5.45931036806767	0.0247706422018349
10	74451959	MCU	exonic	8	9	4	17	0.648282545566184	0.420270258885772	0.497247706422018
10	76586432	KAT6B	UTR5	7	8	7	8	0.500221937079347	0.250221986335414	0.497247706422018
10	77159841	ZNF503	exonic	13	14	13	42	2.9214851575699	8.53507552590121	0.492660550458716
10	77161098	ZNF503	exonic	11	12	10	35	1.77598637323435	3.15412759791409	0.081651376146789
10	77161641	ZNF503-AS2	ncRNA	7	8	8	32	1.68362139629349	2.83458100605724	0.0110091743119266
10	77191302	LRMDA	upstream	4	5	5	11	0.23645878198778	0.0559127555791442	0.0018348623853211
10	79397341	KCNMA1	exonic	15	16	8	52	5.94638233315349	35.35946285204	0.143119266055046
10	79397499	KCNMA1	UTR5	6	7	1	34	2.01434690385901	4.05759344908636	0.224770642201835
10	79397603	KCNMA1	upstream	3	4	4	21	0.987755807944753	0.975661536128592	0.0220183486238532
10	79686850	DLG5-AS1	ncRNA	3	4	4	31	1.03563844454023	1.07254698780971	0.00458715596330275
10	80828580	ZMIZ1	upstream	3	4	4	33	1.11211776540468	1.23680592412869	0.00458715596330275
10	80828782	ZMIZ1	UTR5	4	5	5	27	1.43605879069704	2.06226485033825	0.0128440366972477
10	80828974	ZMIZ1	UTR5	5	6	6	42	1.77291533495827	3.1432287849302	0.0073394495412844
10	8093473	GATA3-AS1	ncRNA	5	6	6	6	0	0	0
10	81003105	ZMIZ1	intronic	6	7	7	34	1.85076357719013	3.42532581865359	0.0110091743119266
10	81003215	ZMIZ1	intronic	5	6	6	40	2.03099461662974	4.124939132779	0.0220183486238532
10	81003320	ZMIZ1	intronic	5	6	2	16	0.339907867771874	0.115537358573222	0.00825688073394495
10	81003421	ZMIZ1	intronic	5	6	6	30	0.726939039378459	0.528440366972477	0.000917431192660551
10	81205350	ZCCHC24	UTR5	6	7	7	19	0.666499840121952	0.444222036882587	0.0174311926605505
10	81272295	EIF5AL1	upstream	8	9	5	19	1.91264215554404	3.65820001516415	0.290825688073394
10	81586140	LOC642361->NUTM2B-AS1	ncRNA	6	10	5	41	2.70126308746754	7.29682226771468	0.374311926605505
10	81742009	SFTPD->TMEM254-AS1	intergenic	5	6	6	14	0.242313013126153	0.0587155963302752	0.000917431192660551
10	82007525	LOC100130698	ncRNA	7	8	4	13	1.73327364775897	3.00423753801569	0.324770642201835
10	82214101	TSPAN14	UTR5	6	7	5	32	1.04099223750415	1.0836648385439	0.00917431192660551
10	83634360	NRG3	upstream	6	7	7	39	1.42174376671843	2.02135533820271	0.0100917431192661
10	83634992	NRG3	upstream	4	5	5	37	1.66517865184031	2.77281994254471	0.0275229357798165
10	83635172	NRG3	exonic	9	10	10	39	3.14664957160911	9.90140352650778	0.0412844036697248
10	88126476	GRID1	upstream	5	6	6	23	0.973745717830413	0.948180722993067	0.00917431192660551
10	88281413	WAPL	UTR5	3	4	4	25	0.894280243939015	0.799737154699623	0.00825688073394495
10	88471524	LDB3	intronic	4	5	1	33	1.10849089961994	1.22875207454023	0.00917431192660551
10	88516382	BMPR1A	UTR5	6	7	7	26	1.10341883682477	1.21753312945973	0.0155963302752294
10	89102185	LINC00863->NUTM2A-AS1	ncRNA	5	6	4	36	2.1406140417102	4.58222847556686	0.123161764705882
10	89419479	PAPSS2	UTR5	3	4	4	4	0	0	0
10	89419663	PAPSS2	UTR5	6	8	6	30	1.0349614225698	1.0711451462077	0.576146788990826
10	89623279	PTEN	UTR5	6	7	7	32	1.85364906626602	3.43601486086891	0.0128440366972477
10	89623474	PTEN	UTR5	5	6	6	36	2.36318794175229	5.5846572480434	0.0201834862385321
10	89623555	PTEN	UTR5	6	7	7	34	2.32952727649876	5.42669733195171	0.0284403669724771
10	89623679	PTEN	UTR5	5	6	6	41	5.15300833647655	26.5534949157968	0.0917431192660551
10	89623725	PTEN	exonic	8	9	9	47	4.80045328845381	23.044351774627	0.0706422018348624
10	89623845	PTEN	exonic	5	5	5	42	5.04353762755613	25.4372718005746	0.0862385321100917
10	89623902	PTEN	exonic	3	4	4	32	1.26532659072727	1.60105138120151	0.00642201834862385
10	90639917	STAMBPL1	upstream	4	5	5	5	0	0	0
10	92617813	HTR7	upstream	9	11	7	36	1.732449358648	3.00138078027986	0.820183486238532
10	92617867	HTR7	upstream	5	6	6	44	2.56524141506755	6.58046351757778	0.0256880733944954
10	92922624	PCGF5	upstream	10	11	6	35	1.46426790745334	2.14408050479777	0.0229357798165138
10	92980571	PCGF5	UTR5	5	6	6	37	2.68524187391931	7.21052392144969	0.0229357798165138
10	93170068	HECTD2-AS1	ncRNA	5	6	6	30	0.859964931693838	0.739539683743187	0.00825688073394495
10	93170156	HECTD2-AS1	ncRNA	4	5	5	20	0.581574438101304	0.338228827052847	0.0018348623853211
10	93999403	CPEB3	exonic	7	8	8	34	0.908817028524562	0.825948391336215	0.0018348623853211
10	93999603	CPEB3	exonic	3	4	4	38	1.52369705784037	2.32165272407141	0.00917431192660551
10	93999830	CPEB3	exonic	3	4	4	47	4.46675310526855	19.9518833034263	0.0412844036697248
10	94833653	CYP26A1	UTR5	3	4	4	4	0	0	0
10	95462280	FRA10AC1	UTR5	8	9	5	115	6.43270492663757	41.3796926731873	0.721100917431193
10	96162860	TBC1D12	exonic	4	5	5	25	0.629312110016602	0.396033731813548	0.00275229357798165
10	96943334	CYP2C8->ACSM6	intergenic	3	4	4	20	0.484626026252306	0.234862385321101	0.000917431192660551
10	96943636	CYP2C8->ACSM6	intergenic	4	5	5	26	1.03084418894052	1.06263974187244	0.0073394495412844
10	977537	LARP4B	UTR5	6	7	7	30	1.59627687056977	2.54809984751603	0.0155963302752294
10	98273685	TLL2	upstream	4	4	4	23	0.639677222292535	0.409186948719893	0.00825688073394495
10	98346638	TM9SF3	UTR5	13	14	8	55	6.37473680030916	40.6372692732159	0.188990825688073
10	98346740	TM9SF3	UTR5	5	6	6	53	4.11061000325573	16.8971145988661	0.0348623853211009
10	98346869	TM9SF3	upstream	5	6	6	55	5.33174243970243	28.427477443324	0.0165137614678899
10	99400613	PI4K2A	exonic	3	4	4	4	0	0	0
10	99473602	MARVELD1	UTR5	6	7	7	23	0.955587862098002	0.91314816218903	0.00642201834862385
10	99474338	MARVELD1	UTR3	4	5	5	20	0.683974904198341	0.467821669573129	0.0036697247706422
10	99531044	SFRP5	intronic	4	5	5	41	2.69608101360204	7.26885283190538	0.0394495412844037
10	99531572	SFRP5	exonic	4	5	5	15	0.657569928319468	0.432398210630071	0.0128440366972477
10	99531690	SFRP5	UTR5	6	7	5	41	1.4753618872876	2.17669269846084	0.0522935779816514
10	99609727	GOLGA7B->LINC00866	upstream	5	6	6	45	7.60194196051286	57.7895215710061	0.148623853211009
10	99609967	GOLGA7B->LINC00866	upstream	6	7	7	42	2.96001952207358	8.76171557105669	0.0587155963302752
10	99789249	CRTAC1	intronic	12	15	6	45	2.77706819017377	7.71210773287504	0.988990825688073
10	99790291	CRTAC1	UTR5	5	6	3	11	0.295241862958412	0.0871677576431538	0.00642201834862385
10	99790621	CRTAC1	upstream	7	8	7	12	0.518026613639021	0.268351572438311	0.488990825688073
11	100998100	PGR	intronic	3	4	4	9	0.214078109550548	0.0458294369887364	0.0018348623853211
11	100998287	PGR	exonic	4	5	1	31	1.76561032026733	3.11737980303452	0.0330275229357798
11	10315618	SBF2	UTR5	4	5	5	32	1.19021913756975	1.41662159543728	0.0036697247706422
11	10315663	SBF2	UTR5	4	4	4	28	1.03160068079513	1.06419996461698	0.00275229357798165
11	106888566	GUCY1A2	exonic	5	6	1	37	1.73621271385325	3.01443458774568	0.0128440366972477
11	106888609	GUCY1A2	exonic	4	5	4	28	1.41617921141993	2.00556355885797	0.352293577981651
11	106888830	GUCY1A2	UTR5	8	9	5	39	2.7855251393623	7.75915030201936	0.0321100917431193
11	106889031	GUCY1A2	UTR5	3	4	4	33	1.53113724416788	2.34438126047801	0.0100917431192661
11	107779117	SLC35F2->RAB39A	intergenic	8	9	9	13	0.162439117323513	0.0263864668368421	0.0128440366972477
11	10830227	EIF4G2	intronic	5	6	6	10	0.121156506563077	0.0146788990825688	0.000917431192660551
11	108535865	DDX10	UTR5	4	5	5	6	0.0428156219101096	0.00183317747954946	0.0018348623853211
11	109292849	C11orf87	UTR5	12	13	7	43	3.10843179966586	9.66234825317394	0.388990825688073
11	111808169	DIXDC1	UTR5	3	4	4	19	0.509259176290408	0.259344908635985	0.00275229357798165
11	111848305	DIXDC1	UTR5	5	6	6	7	0.0302891266407691	0.000917431192660551	0.000917431192660551
11	113746257	USP28	UTR5	5	6	6	32	0.944553882644907	0.892182037219568	0.0055045871559633
11	114271399	RBM7	exonic	4	5	5	5	0	0	0
11	115375053	CADM1	exonic	7	8	8	21	0.519040416191088	0.269402953639818	0.00275229357798165
11	115630881	LINC00900	ncRNA	4	5	5	6	0.0676040450386388	0.00457030690558631	0.00458715596330275
11	11643552	GALNT18	UTR5	7	8	8	21	0.398336276003344	0.158671788780212	0.0018348623853211
11	116969114	SIK3	exonic	5	6	1	44	3.55102117596522	12.6097513921534	0.102752293577982
11	117049933	SIDT2	UTR5	5	6	6	40	2.48974290309401	6.19881972350696	0.0321100917431193
11	117102748	PCSK7	UTR5	6	7	7	29	1.04137576497615	1.08446348387966	0.00642201834862385
11	117280451	CEP164	exonic	3	4	4	22	0.774552076275935	0.599930918863363	0.00458715596330275
11	117667710	DSCAML1	intronic	5	6	6	35	1.47858573842783	2.18621578588217	0.0073394495412844
11	117667927	DSCAML1	exonic	5	6	6	10	0.121156506563077	0.0146788990825688	0.000917431192660551
11	118307275	KMT2A	exonic	5	6	1	39	1.30090600158771	1.69235642496693	0.0055045871559633
11	118307407	KMT2A	exonic	7	8	7	43	1.89716678033397	3.59924179240276	0.0229357798165138
11	11863538	USP47	UTR5	6	7	7	20	0.529979249025473	0.280878004397604	0.00458715596330275
11	118773523	BCL9L	exonic	3	4	4	39	2.15000612736662	4.622526347714	0.0165137614678899
11	119077000	CBL	UTR5	11	13	6	52	2.42750267288854	5.89276922688099	0.88256880733945
11	120110940	POU2F3	UTR5	4	5	5	26	0.680455500472986	0.463019688123942	0.0018348623853211
11	120207154	ARHGEF12	upstream	5	6	6	14	0.310121369625452	0.0961752638983665	0.00275229357798165
11	120382231	GRIK4	upstream	5	6	5	39	3.01719000443598	9.10343552286838	0.496330275229358
11	12132011	MICAL2	upstream	4	5	5	21	0.484626026252306	0.234862385321101	0.000917431192660551
11	121322881	SORL1	upstream	5	6	6	29	0.69664991273769	0.485321100917431	0.000917431192660551
11	122526624	UBASH3B	UTR5	7	8	3	14	0.280994758440108	0.0789580542708149	0.00275229357798165
11	122753610	C11orf63	UTR5	6	7	4	19	0.374736746376498	0.140427629084843	0.0018348623853211
11	122848464	BSX	exonic	5	6	6	33	0.817806419300767	0.668807339449541	0.000917431192660551
11	123172613	CLMP->MIR4493	intergenic	3	4	4	9	0.151445633203846	0.0229357798165138	0.000917431192660551
11	124669983	MSANTD2	exonic	4	5	5	21	0.688181775947884	0.473594156746784	0.00275229357798165
11	125034713	PKNOX2	intronic	12	13	8	41	1.16243595992729	1.35125736093209	0.0137614678899083
11	125035043	PKNOX2	intronic	7	8	2	20	0.536264596169019	0.287579717104321	0.0073394495412844
11	125932561	CDON	intronic	3	4	4	34	1.27115389197503	1.61583221708326	0.0100917431192661
11	12696966	TEAD1	UTR5	5	6	6	25	0.717021276090454	0.514119510366383	0.00275229357798165
11	128565056	SENCR	ncRNA	3	4	4	22	0.545204279533844	0.297247706422018	0.000917431192660551
11	129149136	LOC399975	ncRNA	5	5	1	43	4.57497493983524	20.9303957001205	0.121100917431193
11	129872113	PRDM10	intronic	3	4	4	24	1.1038356254493	1.21845308801105	0.00642201834862385
11	130184340	ZBTB44	UTR5	5	6	1	36	2.03186985961455	4.12849512641006	0.0211009174311927
11	130184742	ZBTB44	upstream	5	6	6	26	1.62979044084536	2.65621688107093	0.0211009174311927
11	13032014	RASSF10	exonic	10	11	11	28	1.04045149886405	1.08253932148845	0.0110091743119266
11	131564928	NTM	intronic	4	5	5	5	0	0	0
11	13299409	ARNTL	UTR5	5	6	6	7	0.0428156219101096	0.00183317747954946	0.0018348623853211
11	1330832	TOLLIP	UTR5	3	4	4	49	3.93356040352887	15.4728974482102	0.0559633027522936
11	133995068	JAM3	intronic	5	6	6	12	0.181734759844615	0.0330275229357798	0.000917431192660551
11	134632597	LOC283177->LOC100507548	intergenic	3	4	4	30	1.66819628041829	2.78287883000143	0.0541284403669725
11	13690277	FAR1	UTR5	7	8	8	26	0.851317801296153	0.724741998803717	0.0174311926605505
11	1411231	BRSK2	UTR5	8	9	8	36	1.91675366626682	3.67394461714729	0.109174311926606
11	14521369	COPB1	UTR5	4	5	5	20	0.521644634376228	0.272113124573508	0.00275229357798165
11	14993816	CALCA	UTR5	8	9	9	15	0.181734759844615	0.0330275229357798	0.000917431192660551
11	1593266	DUSP8->KRTAP5-AS1	upstream	8	9	4	34	1.38852582848776	1.92800397637762	0.0467889908256881
11	1593695	DUSP8->KRTAP5-AS1	upstream	4	5	5	33	2.35469982165792	5.54461125011584	0.0284403669724771
11	17410703	KCNJ11	intronic	4	5	5	40	4.9561598993163	24.563520947591	0.111926605504587
11	17756395	MYOD1->KCNC1	intergenic	6	7	7	40	1.2676085556871	1.60683145045113	0.0036697247706422
11	1785090	CTSD	UTR5	3	4	1	4	0.0908673799223074	0.00825688073394495	0.000917431192660551
11	18127559	SAAL1	exonic	4	5	5	6	0.419425370961131	0.175917641805882	0.227522935779817
11	18720416	TMEM86A	UTR5	5	6	6	6	0	0	0
11	19262868	E2F8	intronic	6	7	6	22	0.764887704764392	0.58505320089974	0.0100917431192661
11	20385382	HTATIP2	exonic	4	5	5	11	0.328437265413409	0.107871037312238	0.00458715596330275
11	20622721	SLC6A5	exonic	5	6	6	6	0	0	0
11	20691046	NELL1	upstream	4	5	5	24	0.587999580607319	0.345743506794383	0.0018348623853211
11	22362863	SLC17A6	intronic	5	6	6	6	0	0	0
11	2291871	ASCL2	UTR5	5	6	6	34	3.41403323823691	11.6556229517864	0.0302752293577982
11	23425083	CCDC179->MIR8054	intergenic	5	6	6	11	0.188437115995036	0.0355085466845267	0.0137614678899083
11	2398561	CD81-AS1	ncRNA	5	6	6	28	0.999338877169374	0.998678191422145	0.00825688073394495
11	27384574	CCDC34	exonic	6	7	7	11	0.121156506563077	0.0146788990825688	0.000917431192660551
11	27721964	BDNF	UTR5	3	4	4	20	1.20696568317102	1.45676616035248	0.0963302752293578
11	27740797	BDNF	intronic	3	4	4	4	0	0	0
11	3013304	NAP1L4	intronic	5	6	1	31	0.966531182033069	0.934182525842242	0.0055045871559633
11	32113190	RCN1	intronic	3	4	4	35	1.66983952544579	2.78836404074102	0.00642201834862385
11	32456486	WT1	exonic	8	9	8	18	0.586164955251791	0.343589354765335	0.495412844036697
11	32456619	WT1	exonic	3	4	4	29	0.757228166019228	0.573394495412844	0.000917431192660551
11	32914390	QSER1	upstream	8	11	9	52	7.56572262818392	57.2401588866143	0.356880733944954
11	32914707	QSER1	UTR5	6	10	1	53	9.06239881176534	82.1270722234859	0.990825688073395
11	32914804	QSER1	UTR5	5	6	4	53	4.43757146479183	19.6920405051347	0.0651376146788991
11	33891028	LMO2	exonic	9	10	3	45	3.2457081575206	10.5346214437958	0.0293577981651376
11	33891270	LMO2	UTR5	5	6	6	34	1.48886737475005	2.21672605959512	0.00917431192660551
11	34379462	ABTB2	UTR5	3	4	4	18	0.593396318015444	0.352119190234286	0.00458715596330275
11	35440400	SLC1A2	intronic	4	5	5	32	1.75274733889632	3.07212323400814	0.0110091743119266
11	35640152	FJX1	UTR5	3	4	4	33	1.06649107976801	1.13740322322474	0.0055045871559633
11	3818713	NUP98	UTR5	5	6	5	30	0.785313181229866	0.616716792613373	0.00458715596330275
11	3876562	MIR4687->STIM1	upstream	3	4	4	11	0.303809118730139	0.0922999806235836	0.0055045871559633
11	4208678	LOC100506082	ncRNA	8	9	8	17	0.570505580796677	0.325476617720154	0.351376146788991
11	43601180	MIR670HG->MIR129-2	intergenic	4	5	5	21	0.748134666000124	0.559705478471117	0.00642201834862385
11	44748870	CD82->TSPAN18	intergenic	3	4	4	10	0.21832540914843	0.0476659842798292	0.0018348623853211
11	45168248	PRDM11	upstream	4	5	5	45	1.34443560562251	1.80750709766556	0.0036697247706422
11	45686817	CHST1	UTR5	8	9	9	25	0.672933494077732	0.452839487451664	0.00458715596330275
11	45687143	CHST1	UTR5	5	6	6	22	1.01435597191456	1.02891803775874	0.0128440366972477
11	45921716	MAPK8IP1	exonic	4	5	5	30	0.772087858995271	0.596119662007902	0.0018348623853211
11	45944689	LARGE2	exonic	6	7	7	31	1.12820442125144	1.27284521613129	0.0055045871559633
11	46143092	PHF21A	upstream	5	6	1	31	1.07497553675108	1.15557240461327	0.00825688073394495
11	46143526	PHF21A	upstream	6	7	6	42	3.04001169233678	9.24167108954432	0.0302752293577982
11	46369026	DGKZ	UTR5	5	6	6	33	1.29519337720856	1.67752588436492	0.00642201834862385
11	46411088	CHRM4->AMBRA1	intergenic	4	5	5	22	0.514915152893075	0.265137614678899	0.000917431192660551
11	46615536	AMBRA1	UTR5	5	6	6	12	0.181734759844615	0.0330275229357798	0.000917431192660551
11	46848378	CKAP5	intronic	5	6	6	11	0.16306028188814	0.0265886555294395	0.0018348623853211
11	46940066	LRP4	UTR5	3	4	4	32	1.16931251883658	1.36729176670795	0.0055045871559633
11	47430193	SLC39A13	UTR5	5	7	6	25	0.735188251360695	0.540501764938796	0.671559633027523
11	47574587	CELF1	UTR5	8	9	9	22	0.774889178949205	0.600453239652572	0.0155963302752294
11	47574650	CELF1	UTR5	7	8	8	42	1.09955835114711	1.20902856757736	0.0100917431192661
11	47600646	NDUFS3	exonic	4	5	5	15	0.302891266407691	0.0917431192660551	0.000917431192660551
11	47742390	FNBP4	intronic	5	5	1	9	0.191512476975163	0.0366770288371623	0.00917431192660551
11	48002276	PTPRJ	UTR5	7	8	1	14	0.340106087912218	0.115672151034953	0.00458715596330275
11	504427	RNH1	intronic	5	6	6	21	0.636995463242801	0.405763220191911	0.00275229357798165
11	535290	HRAS	intronic	8	9	5	28	1.86347531461692	3.47254024818662	0.663302752293578
11	57092365	TNKS1BP1	UTR5	12	13	5	38	1.82086286436888	3.31554157083765	0.0339449541284404
11	576493	PHRF1	UTR5	8	9	9	42	2.74797397779474	7.55136098263705	0.0211009174311927
11	58346698	ZFP91-CNTF	ncRNA	7	8	1	24	1.47039397760642	2.16205844938122	0.0688073394495413
11	58346929	ZFP91	exonic	7	8	1	26	0.759016700245987	0.576106351252306	0.0110091743119266
11	58939837	DTX4	UTR5	5	6	6	24	0.747021279194061	0.558040791568732	0.0055045871559633
11	59382972	OSBP	exonic	4	5	5	43	3.10254776707579	9.62580264698697	0.0394495412844037
11	59383061	OSBP	exonic	5	6	6	28	1.68747317975321	2.84756573238642	0.0174311926605505
11	59383140	OSBP	UTR5	3	4	4	37	1.84505234657429	3.40421816159931	0.0201834862385321
11	59436555	PATL1	upstream	5	6	6	15	0.272602139766922	0.0743119266055046	0.000917431192660551
11	60620167	PTGDR2	exonic	4	5	5	25	0.609404868205565	0.371374293392642	0.0055045871559633
11	60691974	TMEM132A	UTR5	7	8	7	13	0.309370699817214	0.0957102299053925	0.00917431192660551
11	60928871	VPS37C	UTR5	7	8	8	31	1.76996010702648	3.1327587804652	0.0192660550458716
11	61062513	VWCE	UTR5	3	4	4	12	0.310121369625452	0.0961752638983665	0.00275229357798165
11	61197395	CPSF7	UTR5	5	6	6	6	0	0	0
11	61305580	SYT7	intronic	4	5	5	5	0	0	0
11	61348353	SYT7	upstream	4	5	5	38	3.34453207658899	11.1858948113327	0.0357798165137615
11	61348488	SYT7	upstream	5	6	6	43	7.11637512513878	50.642794921694	0.0899082568807339
11	61658936	FADS3	UTR5	6	7	7	31	1.18252724963056	1.39837069611882	0.00917431192660551
11	61658975	FADS3	UTR5	5	6	6	38	1.08322479728326	1.17337596144936	0.0036697247706422
11	61734915	FTH1	UTR5	8	9	1	27	1.5174019983821	2.30250882469398	0.0614678899082569
11	62379951	EML3	UTR5	6	7	7	7	0	0	0
11	62439561	UQCC3	exonic	4	5	4	5	0.499956611793844	0.24995661367638	0.48348623853211
11	62494480	HNRNPUL2	exonic	3	4	4	38	3.00330761236987	9.01985661451883	0.0440366972477064
11	62494629	HNRNPUL2-BSCL2	ncRNA	7	8	2	47	4.96442631945611	24.6455286813085	0.176146788990826
11	62494701	HNRNPUL2-BSCL2	ncRNA	5	6	6	42	3.33629016884253	11.1308320907153	0.101834862385321
11	62538898	TAF6L	UTR5	8	9	9	25	0.773246321937761	0.597909874390275	0.0073394495412844
11	62599442	STX5	UTR5	3	4	4	36	2.00989309763989	4.03967026394049	0.0201834862385321
11	63449183	RTN3	exonic	3	4	4	15	0.411796671834896	0.169576498934297	0.0018348623853211
11	63531237	C11orf95	exonic	3	4	3	31	1.16162869211954	1.34938121835536	0.493577981651376
11	63684440	RCOR2	upstream	9	11	6	35	1.02756672735291	1.05589337916277	0.452293577981651
11	63803243	MACROD1	intronic	6	7	7	42	3.97053419919075	15.7651418269433	0.0642201834862385
11	63803306	MACROD1	intronic	3	4	4	37	1.27290631146013	1.62029047775503	0.0100917431192661
11	63828410	MACROD1	intronic	6	7	7	16	0.315987908756889	0.099848358480552	0.00458715596330275
11	64002046	VEGFB	UTR5	9	17	1	43	7.4168877007657	55.0102231657695	0.981651376146789
11	64059052	KCNK4	intronic	5	6	6	37	1.16867545110087	1.36580231000581	0.00275229357798165
11	64374866	NRXN2	exonic	4	5	5	14	0.279197641595084	0.0779513230722572	0.0018348623853211
11	64410184	NRXN2	exonic	8	9	4	38	2.06530662248755	4.26549144489094	0.0311926605504587
11	64481355	NRXN2	UTR5	5	6	6	24	0.574537430925489	0.330093259534461	0.0018348623853211
11	64534503	SF1	exonic	5	6	5	20	0.452110054338757	0.204403501234193	0.00458715596330275
11	64545376	SF1	intronic	6	7	7	46	1.25643355788554	1.57862528538092	0.0036697247706422
11	64545513	SF1	exonic	6	6	6	52	3.43139063126743	11.7744416643499	0.0660550458715596
11	64545546	SF1	exonic	10	11	11	47	5.6399078898707	31.8085610062257	0.0963302752293578
11	64545639	SF1	exonic	6	6	1	52	5.45194088805495	29.7236594468454	0.121100917431193
11	64545710	SF1	exonic	5	6	6	46	3.0845941421404	9.51472102172686	0.0201834862385321
11	64545992	SF1	UTR5	4	5	5	52	5.25085825895786	27.5715124556659	0.0798165137614679
11	6495141	TRIM3	UTR5	5	6	6	17	0.587643435860666	0.345324807710129	0.00917431192660551
11	65306536	LTBP3	exonic	9	10	9	13	0.521676933253658	0.272146822688941	0.496330275229358
11	65325862	LTBP3	upstream	3	4	2	31	1.29316923481344	1.67228666986799	0.0128440366972477
11	65340341	FAM89B	exonic	5	6	6	15	0.287268715462744	0.0825233148836151	0.0018348623853211
11	65352586	EHBP1L1	exonic	5	6	6	23	1.13101009352004	1.27918383164422	0.0146788990825688
11	65352868	EHBP1L1	exonic	4	5	5	21	1.13656990065748	1.29179113908055	0.0174311926605505
11	65374805	MAP3K11	exonic	3	4	4	4	0	0	0
11	65405624	SIPA1	UTR5	3	4	4	4	0	0	0
11	65686472	C11orf68	exonic	9	10	10	36	1.46674294496261	2.15133486659759	0.0128440366972477
11	65810149	GAL3ST3	exonic	5	6	6	6	0	0	0
11	65819900	SF3B2	exonic	3	4	4	28	0.829616651742001	0.688263788847609	0.00917431192660551
11	65837874	PACS1	UTR5	6	7	3	32	0.951111155202102	0.904612429549877	0.0073394495412844
11	66036136	RAB1B	UTR5	4	5	5	5	0	0	0
11	66059323	TMEM151A	upstream	7	8	8	14	0.256598417267785	0.0658427477443324	0.00458715596330275
11	66187474	NPAS4	upstream	7	9	8	13	0.518241237263273	0.268573980000168	0.5
11	66314463	ACTN3	exonic	6	7	7	7	0	0	0
11	66512291	C11orf80	exonic	8	10	4	62	2.99544715928131	8.97270368404647	0.475229357798165
11	6676713	DCHS1	intronic	5	6	6	42	3.70522738194243	13.7287099518959	0.0376146788990826
11	66886813	KDM2A	UTR5	8	9	8	39	3.61693225959826	13.0821989705226	0.0339449541284404
11	67033885	GRK2	upstream	3	4	4	48	2.81791126911534	7.94062392060724	0.0770642201834862
11	67033915	GRK2	UTR5	6	7	6	48	2.44170386405667	5.96191775974929	0.0330275229357798
11	67034123	GRK2	UTR5	8	9	6	44	4.18556046869452	17.5189164370983	0.0678899082568807
11	67056783	ANKRD13D	UTR5	11	12	7	45	4.52034245679907	20.4334959267403	0.122935779816514
11	67183160	CARNS1	UTR5	5	6	6	15	0.519787314916072	0.27017885274766	0.0110091743119266
11	67817213	TCIRG1	exonic	5	6	6	25	0.910002786107779	0.82810507072392	0.0036697247706422
11	67888781	CHKA	UTR5	7	11	5	40	2.89148845234536	8.36070547004659	0.560550458715596
11	67980850	KMT5B	intronic	6	7	1	43	5.18631567484131	26.8978702791046	0.164220183486239
11	68080118	LRP5	UTR5	4	5	1	31	1.36517350734253	1.86369870514991	0.0128440366972477
11	68451991	GAL	UTR5	6	7	7	25	0.587035269522157	0.344610407662951	0.00275229357798165
11	68609261	CPT1A	UTR5	13	14	9	52	1.59303021286364	2.53774525909638	0.0229357798165138
11	694951	DEAF1	exonic	17	18	4	46	2.70134027510293	7.29723928189316	0.0642201834862385
11	69632450	FGF3	intronic	3	4	4	4	0	0	0
11	69633722	FGF3	UTR5	4	5	5	21	0.76901620219763	0.591385919242466	0.0055045871559633
11	70508145	SHANK2	intronic	7	8	7	13	0.526841636394664	0.277562109839007	0.490825688073394
11	71951061	PHOX2A	exonic	5	6	6	26	0.706171502839179	0.498678191422145	0.0018348623853211
11	72353317	PDE2A	exonic	6	7	7	46	1.18468248522351	1.40347259079536	0.0018348623853211
11	72492754	STARD10	intronic	3	4	4	20	0.806173265176274	0.649915333484975	0.0073394495412844
11	73308991	FAM168A	UTR5	8	9	9	15	0.21832540914843	0.0476659842798292	0.0018348623853211
11	73471855	RAB6A	UTR5	3	4	4	19	0.454336899611537	0.206422018348624	0.000917431192660551
11	73472089	RAB6A	UTR5	5	6	6	28	1.3076110237106	1.70984658932949	0.018348623853211
11	74109494	PGM2L1	UTR5	6	7	3	40	4.28220998407921	18.3373223477477	0.206422018348624
11	74394563	POLD3->CHRDL2	intergenic	4	5	5	5	0	0	0
11	74442412	CHRDL2	UTR5	3	4	4	15	0.445483763857099	0.198455783860288	0.0055045871559633
11	74460094	RNF169	exonic	5	5	1	39	1.08287165178013	1.17261101422903	0.00825688073394495
11	747442	TALDO1	UTR5	7	8	4	21	0.54712313897508	0.299343729201944	0.0155963302752294
11	75062774	ARRB1	UTR5	8	9	4	27	1.34127245657433	1.79901180276493	0.0467889908256881
11	75141369	KLHL35	exonic	4	5	5	27	0.940182348268795	0.883942847996226	0.00275229357798165
11	75379268	MAP6	exonic	7	8	8	41	2.33944712790342	5.47301286425557	0.026605504587156
11	75379960	MAP6	upstream	7	8	8	32	0.826589081267829	0.683249509271194	0.0036697247706422
11	75380057	MAP6	upstream	5	6	6	32	1.24995311661768	1.56238279374226	0.0110091743119266
11	75526290	UVRAG	UTR5	9	9	3	37	2.24478251367716	5.03904853371075	0.0926605504587156
11	76092111	LOC100506127->THAP12	upstream	5	6	6	35	1.31212439028547	1.72167041558201	0.00825688073394495
11	76572000	ACER3	UTR5	6	7	6	36	0.96064591949397	0.922840582640416	0.00825688073394495
11	77184713	PAK1	UTR5	4	5	5	28	1.40894397492919	1.98512312448926	0.0256880733944954
11	77185261	PAK1	upstream	6	7	2	18	0.499547819559606	0.249548024026756	0.0458715596330275
11	77531733	RSF1	exonic	8	9	9	26	0.568879656715048	0.323624063824231	0.0018348623853211
11	77920720	USP35	exonic	4	5	5	5	0	0	0
11	78128751	GAB2	exonic	3	4	4	39	2.37217933910842	5.62723481689286	0.0146788990825688
11	78614515	TENM4	exonic	4	5	5	32	0.817806419300767	0.668807339449541	0.000917431192660551
11	798223	PANO1	exonic	4	5	5	22	0.660113877041498	0.435750330662758	0.0036697247706422
11	8040806	CASC23->TUB	intergenic	4	5	5	19	0.457119944858934	0.208958643987835	0.00275229357798165
11	810013	RPLP2	UTR5	9	10	6	10	1.39773600287488	1.95366593373266	0.578899082568807
11	82443609	FAM181B	exonic	5	6	6	10	0.124858282272914	0.0155895906521428	0.0018348623853211
11	8289748	LMO1	intronic	3	4	4	29	0.785394706788897	0.616844845452018	0.0036697247706422
11	832968	CD151	UTR5	10	10	10	18	0.554249819791718	0.307192862739151	0.304587155963303
11	833459	CD151	intronic	3	4	4	27	0.723312473006161	0.523180933606288	0.0073394495412844
11	85375273	CREBZF	exonic	3	4	4	37	1.80818305261418	3.26952595176115	0.0100917431192661
11	85956165	EED	UTR5	4	5	4	26	1.45957712088693	2.13036537181658	0.423853211009174
11	910860	CHID1	UTR5	3	4	4	9	0.151445633203846	0.0229357798165138	0.000917431192660551
11	9113115	SCUBE2	UTR5	6	7	7	26	1.32760953297835	1.762547072055	0.0165137614678899
11	91958147	DISC1FP1->FAT3	intergenic	6	7	7	34	1.09809244954237	1.20580702774197	0.00458715596330275
11	91958958	DISC1FP1->FAT3	intergenic	4	5	5	5	0	0	0
11	91959943	DISC1FP1->FAT3	intergenic	4	5	5	5	0	0	0
11	9286597	DENND5A	exonic	4	5	5	41	2.29386629134594	5.26182256257319	0.0165137614678899
11	9286708	DENND5A	UTR5	4	5	5	43	2.09479237931241	4.38815511242534	0.026605504587156
11	9286842	DENND5A	UTR5	3	4	4	41	2.80089144403583	7.84499288127311	0.0495412844036697
11	92930974	SLC36A4	exonic	6	6	6	25	0.924304632460764	0.854339053588428	0.00825688073394495
11	93063679	DEUP1	upstream	4	5	5	5	0	0	0
11	93276407	SMCO4	intronic	6	7	2	49	5.00755194165643	25.0755764483871	0.110091743119266
11	93276453	SMCO4	UTR5	6	7	7	37	3.62923137543033	13.1713203764079	0.073394495412844
11	94277700	FUT4	exonic	3	4	4	32	1.08695922564325	1.18148035821097	0.00458715596330275
11	94473668	LOC105369438	upstream	4	5	5	5	0	0	0
11	95522709	FAM76B	UTR5	3	4	4	12	0.242313013126153	0.0587155963302752	0.000917431192660551
11	9595296	WEE1	UTR5	5	6	6	46	1.93800013335794	3.75584451689539	0.0155963302752294
12	100378541	ANKS1B	upstream	6	7	7	30	1.61965855114372	2.62329382229299	0.018348623853211
12	100378625	ANKS1B	upstream	5	6	6	43	1.50626501583947	2.26883429794189	0.0110091743119266
12	100967463	GAS2L3	UTR5	7	8	4	8	0.121156506563077	0.0146788990825688	0.000917431192660551
12	102224492	GNPTAB	UTR5	7	8	5	40	1.69717918401949	2.88041718266906	0.53394495412844
12	102224729	GNPTAB	upstream	6	7	7	38	1.15280790141863	1.32896605757323	0.00458715596330275
12	102271549	DRAM1	UTR5	5	6	6	11	0.157328027504151	0.0247521082383468	0.00275229357798165
12	103352141	ASCL1	exonic	4	5	2	5	0.511121788174208	0.2612454823464	0.498165137614679
12	104234949	NT5DC3	UTR5	5	6	6	37	1.49123294804792	2.22377570534368	0.00642201834862385
12	104850831	CHST11	UTR5	5	6	6	21	0.470106182776715	0.220999823084894	0.0018348623853211
12	105351878	SLC41A2->C12orf45	intergenic	5	6	6	28	0.840907024620082	0.7071246240554	0.00275229357798165
12	105629940	APPL2	UTR5	3	13	4	17	4.4832417532282	20.0994566178886	0.588073394495413
12	106532974	NUAK1	UTR5	7	8	4	46	3.85284898314187	14.8444452868973	0.174311926605505
12	106641348	CKAP4	exonic	10	11	6	52	4.00261243574925	16.0209063108146	0.0724770642201835
12	106641399	CKAP4	exonic	7	8	4	34	2.01290350592724	4.05178052417419	0.0339449541284404
12	106641482	CKAP4	exonic	14	14	4	40	3.10086378791503	9.61535623120277	0.644036697247706
12	107487328	CRY1	UTR5	4	5	5	5	0	0	0
12	107712313	BTBD11	UTR5	4	5	5	15	0.396907192977449	0.157535319837238	0.00275229357798165
12	107713669	BTBD11	exonic	5	6	6	21	0.828373289426935	0.686202306636001	0.00917431192660551
12	108523081	WSCD2	upstream	6	7	7	18	0.449902147818956	0.202411942612109	0.00275229357798165
12	10875834	YBX3	UTR5	3	4	4	46	3.44005136279348	11.8339533786573	0.0321100917431193
12	109490427	USP30-AS1	ncRNA	5	8	6	36	1.40552653475195	1.97550483989183	0.496330275229358
12	110011647	MVK	UTR5	9	10	4	18	0.413241539257292	0.170768569767736	0.00458715596330275
12	1100411	ERC1	UTR5	11	18	6	44	3.98819497940768	15.9056991937726	0.68256880733945
12	1100495	ERC1	intronic	5	6	6	37	2.21939728279292	4.92572429886859	0.0192660550458716
12	110152002	FAM222A	upstream	11	12	6	46	2.02555867071102	4.1028879284926	0.0917431192660551
12	110434078	GIT2	UTR5	6	7	7	23	0.484626026252306	0.234862385321101	0.000917431192660551
12	110719012	ATP2A2	upstream	3	4	4	30	1.38018378778332	1.90490728805992	0.0119266055045872
12	111020740	PPTC7	exonic	6	7	6	48	5.54158164557421	30.709127134565	0.144954128440367
12	111020837	PPTC7	UTR5	4	5	4	38	2.9202385798349	8.52779336315617	0.0293577981651376
12	111020964	PPTC7	UTR5	3	4	4	18	0.440909353632722	0.194401058120825	0.0018348623853211
12	111021088	PPTC7	upstream	5	6	6	46	5.01930972820785	25.193470147682	0.0788990825688073
12	111471615	CUX2	upstream	4	5	5	37	2.26217287976477	5.11742613794324	0.0275229357798165
12	111471775	CUX2	upstream	10	12	5	39	1.93989689752871	3.76319997304151	0.0440366972477064
12	111472665	CUX2	intronic	11	12	5	23	0.752303589748412	0.565960691148348	0.0073394495412844
12	111806801	FAM109A	UTR5	5	6	6	9	0.0908673799223074	0.00825688073394495	0.000917431192660551
12	111843833	SH2B3	UTR5	4	5	5	12	0.216249201707459	0.0467637172391134	0.00275229357798165
12	112280319	MAPKAPK5-AS1	ncRNA	9	10	10	39	1.20002864305627	1.44006874415548	0.0073394495412844
12	112819892	HECTD4	UTR5	10	11	6	56	7.24544507498834	52.4964743346728	0.161467889908257
12	112820132	HECTD4	upstream	10	11	4	53	4.38155329578801	19.1980092838308	0.268807339449541
12	113515460	DTX1	exonic	9	10	6	45	3.13136239539629	9.80543045130201	0.0275229357798165
12	113515655	DTX1	exonic	8	9	5	37	1.49101966902348	2.22313965341488	0.0357798165137615
12	113659307	TPCN1	UTR5	8	9	8	10	0.50199390137603	0.251997877018728	0.493577981651376
12	113659359	TPCN1	UTR5	5	6	6	23	0.814600529169244	0.663574022122813	0.0073394495412844
12	113913877	LHX5-AS1	ncRNA	4	5	5	8	0.270367887238704	0.0730987944499204	0.0174311926605505
12	11653653	PRB2->LINC01252	intergenic	5	6	6	32	0.947549058245796	0.897849217782495	0.00825688073394495
12	116715043	MED13L	upstream	5	6	2	28	1.8191258785278	3.30921896192955	0.0229357798165138
12	116715203	MED13L	upstream	11	12	12	47	3.37724370079097	11.4057750145323	0.0844036697247706
12	116715306	MED13L	upstream	4	5	1	42	2.66844486041184	7.12059797305836	0.0348623853211009
12	116715606	MED13L	upstream	5	6	1	52	2.86834196286974	8.22738561595943	0.0357798165137615
12	117348736	FBXW8	upstream	5	6	6	13	0.279125214435632	0.0779108853337377	0.0018348623853211
12	117624936	FBXO21	intronic	3	4	4	7	0.0908673799223074	0.00825688073394495	0.000917431192660551
12	118498949	WSB2	UTR5	4	5	5	27	0.893752542635545	0.798793607467502	0.00275229357798165
12	118810481	TAOK3	UTR5	6	7	7	35	2.34479294050322	5.49805393383375	0.0247706422018349
12	118810672	TAOK3	UTR5	5	6	6	31	0.993791224199392	0.987620997295726	0.0055045871559633
12	120427110	BICDL1	upstream	5	6	5	11	0.544078980914671	0.296021937473147	0.521100917431193
12	120427782	BICDL1	exonic	5	6	6	27	1.11718728492227	1.248107429592	0.00917431192660551
12	120703540	PXN	UTR5	3	4	4	29	1.1430692708596	1.3066073579835	0.00642201834862385
12	120785266	MSI1	exonic	7	8	8	20	0.527725975467963	0.278494705183613	0.00275229357798165
12	120806924	MSI1	UTR5	8	9	4	39	2.31259445383166	5.34809310789294	0.0220183486238532
12	120884188	TRIAP1	UTR5	6	7	7	12	0.151445633203846	0.0229357798165138	0.000917431192660551
12	120907453	SRSF9	UTR5	4	4	4	18	0.474855314393416	0.22548756960767	0.00275229357798165
12	120933888	DYNLL1	UTR5	3	4	4	10	0.181734759844615	0.0330275229357798	0.000917431192660551
12	120972636	RNF10	exonic	5	6	6	23	1.32182334556917	1.74721695689169	0.0174311926605505
12	121078707	CABP1	exonic	6	7	7	32	1.5692204170644	2.46245271733178	0.0146788990825688
12	121078958	CABP1	exonic	7	8	8	21	0.442747453165673	0.19602530728469	0.0036697247706422
12	121261031	SPPL3	intronic	5	13	1	31	4.37479306159829	19.1388143318085	0.928440366972477
12	121341714	SPPL3	UTR5	3	4	4	38	3.3779460784899	11.4105197091853	0.0238532110091743
12	121341909	SPPL3	UTR5	5	6	6	41	2.47939775921777	6.14741324841408	0.0247706422018349
12	121341951	SPPL3	UTR5	5	6	6	42	2.46442733256406	6.07340207748882	0.0357798165137615
12	121342052	SPPL3	UTR5	5	6	6	43	2.82131381231063	7.95981162753473	0.0440366972477064
12	121342088	SPPL3	UTR5	5	6	1	21	0.882466679852197	0.778747441049359	0.0128440366972477
12	121734451	CAMKK2	UTR5	4	5	5	29	0.945844034883143	0.894620938324024	0.0055045871559633
12	121904317	KDM2B	intronic	7	8	8	27	1.06113771971805	1.12601326020842	0.0403669724770642
12	121904862	KDM2B	intronic	4	5	5	28	1.47495069961855	2.17547956630525	0.0128440366972477
12	121905062	KDM2B	intronic	5	6	6	24	1.06090547423897	1.12552042527022	0.0100917431192661
12	121975820	KDM2B	intronic	6	7	7	47	1.4952389035787	2.23573937877524	0.00642201834862385
12	122018391	KDM2B	intronic	4	5	5	15	0.406056041700661	0.164881509001609	0.00275229357798165
12	122064737	ORAI1	exonic	3	4	3	16	0.670735931709981	0.449886690086857	0.5
12	122064775	ORAI1	exonic	6	5	4	18	0.675771850083178	0.456667593364841	0.503669724770642
12	122242018	LINC01089->SETD1B	upstream	6	7	4	22	0.86036648883459	0.740230495109561	0.00917431192660551
12	122242581	SETD1B	upstream	5	6	6	31	1.41822916216368	2.01137395641149	0.0155963302752294
12	122250513	SETD1B	intronic	3	4	4	10	0.256893731460658	0.0659943892637804	0.0018348623853211
12	122459733	BCL7A	upstream	5	6	6	40	1.33430601162781	1.78037253266611	0.00825688073394495
12	122460492	BCL7A	intronic	3	4	4	25	1.04715647168242	1.09653667618638	0.00642201834862385
12	122460540	BCL7A	intronic	4	5	5	29	1.52475715225128	2.32488437334142	0.0229357798165138
12	12263974	MIR1244-1->MIR1244-2->MIR1244-3->MIR1244-4	upstream	6	7	2	12	2.36048348701761	5.57188229248279	0.329357798165138
12	122689110	B3GNT4	UTR5	5	6	6	29	0.959409919096657	0.920467392861054	0.236697247706422
12	122907118	CLIP1	upstream	5	6	3	32	2.37206657986456	5.62669985931037	0.0431192660550459
12	122907181	CLIP1	upstream	4	5	5	32	1.63838156448662	2.68429415084961	0.0192660550458716
12	123320083	HIP1R	UTR5	3	4	4	32	1.73829332276199	3.02166367595892	0.0165137614678899
12	123635493	PITPNM2->MPHOSPH9	intergenic	4	5	5	40	1.53987638531853	2.37121928206165	0.0174311926605505
12	123635707	PITPNM2->MPHOSPH9	intergenic	7	8	8	42	1.99035932218828	3.96153023142181	0.0110091743119266
12	123756213	CDK2AP1	UTR5	6	7	7	30	1.32672846613162	1.76020842284395	0.0073394495412844
12	123849321	MIR8072	ncRNA	10	11	11	28	1.03279759824038	1.0666708789311	0.073394495412844
12	123873665	KMT5A	intronic	7	28	1	45	2.81165239158588	7.90538917111061	0.0990825688073395
12	123874012	KMT5A	exonic	7	8	6	53	7.06224230862445	49.8752664257251	0.232110091743119
12	124018268	RILPL1	upstream	11	12	8	36	2.01400643886464	4.05622193578824	0.0495412844036697
12	124018464	RILPL1	upstream	5	6	6	46	1.9526677733112	3.81291143292811	0.0146788990825688
12	124069112	TMED2	UTR5	8	8	5	19	0.456806534548988	0.208672210006655	0.0642201834862385
12	124197068	ATP6V0A2	UTR5	3	4	4	17	0.393758646329999	0.155045871559633	0.000917431192660551
12	12419828	LRP6	upstream	4	5	5	44	2.22693540250521	4.95924128693103	0.0165137614678899
12	125052137	NCOR2	upstream	15	16	6	40	2.66296720666465	7.09139434377132	0.595412844036697
12	125478203	BRI3BP	UTR5	4	5	5	29	0.966627056044431	0.934367865477123	0.0110091743119266
12	125549964	AACS	UTR5	3	4	4	19	0.597072636264746	0.356495732976133	0.00642201834862385
12	125549994	AACS	UTR5	5	6	6	30	0.825177314086638	0.680917599683238	0.00642201834862385
12	125670978	AACS->TMEM132B	intergenic	7	9	5	32	1.75173384183828	3.06857145264151	0.722935779816514
12	125671036	AACS->TMEM132B	intergenic	8	9	9	42	1.4158258102004	2.00456272482961	0.0137614678899083
12	125815622	TMEM132B	intronic	3	4	4	4	0	0	0
12	12764873	CREBL2	UTR5	4	5	5	11	0.260262524831488	0.0677365818316611	0.0036697247706422
12	129308409	SLC15A4	exonic	7	8	2	32	1.55106071326411	2.40578933623137	0.0192660550458716
12	129338083	GLT1D1	UTR5	3	4	4	9	0.151445633203846	0.0229357798165138	0.000917431192660551
12	129338112	GLT1D1	UTR5	4	5	5	5	0	0	0
12	132628618	DDX51	exonic	4	6	6	29	1.30157964390287	1.69410956942233	0.00642201834862385
12	133066759	FBRSL1	upstream	4	5	5	30	1.41298021483161	1.99651308750558	0.00917431192660551
12	133067358	FBRSL1	exonic	4	5	5	38	1.59818727820645	2.55420257622092	0.00917431192660551
12	133160198	FBRSL1	exonic	4	5	5	43	1.25178232844934	1.56695899781805	0.0073394495412844
12	133338209	ANKLE2	exonic	4	6	5	14	0.595490250559899	0.354608638511891	0.497247706422018
12	133463871	CHFR	exonic	5	6	6	27	0.964590739850899	0.930435295406104	0.00642201834862385
12	133464164	CHFR	UTR5	3	4	4	27	0.83136142968918	0.691161826774838	0.0018348623853211
12	14518628	ATF7IP	UTR5	8	8	8	29	0.879322165575389	0.773207470872191	0.0568807339449541
12	1639472	LINC00942->FBXL14	intergenic	5	6	5	24	0.789238257425326	0.622897026983766	0.248623853211009
12	1640149	LINC00942->FBXL14	intergenic	6	7	5	29	1.00158508254067	1.00317267756801	0.0220183486238532
12	1703323	FBXL14	UTR5	8	10	6	52	6.77567194681319	45.9097303308312	0.288990825688073
12	1703390	FBXL14	upstream	4	5	5	41	6.851744225753	46.9463989351396	0.14954128440367
12	1703535	FBXL14	upstream	4	5	5	41	3.60960593679048	13.0292550189131	0.073394495412844
12	176301	IQSEC3	exonic	3	4	4	4	0	0	0
12	1800193	ADIPOR2	upstream	4	5	5	24	0.732234487607105	0.53616734484124	0.00458715596330275
12	1800248	ADIPOR2	UTR5	7	8	4	25	0.900403771979647	0.810726952595176	0.0073394495412844
12	19282707	PLEKHA5	UTR5	4	5	5	34	1.32409192796542	1.75321943370317	0.0110091743119266
12	19459552	PLEKHA5	intronic	6	7	7	31	0.77335308569624	0.598074995155896	0.0055045871559633
12	19592814	AEBP2	exonic	11	19	4	52	8.35922451960777	69.8766345692117	0.98348623853211
12	19593138	AEBP2	exonic	5	6	6	52	4.67805621017544	21.884209905561	0.044954128440367
12	2162225	CACNA1C	upstream	4	5	1	37	1.75856313277644	3.09254429196047	0.0073394495412844
12	22487467	ST8SIA1	UTR5	3	4	4	15	0.33318039304846	0.111009174311927	0.000917431192660551
12	24716283	SOX5	upstream	3	4	4	4	0	0	0
12	25403810	KRAS	UTR5	17	17	13	53	3.60608793965947	13.0038702285575	0.102752293577982
12	25539109	KRAS->LMNTD1	intergenic	5	6	5	6	0.499744250141163	0.249744315549153	0.477981651376147
12	26275156	BHLHE41	exonic	3	4	4	52	3.65683342925426	13.3724307293115	0.0412844036697248
12	26275216	BHLHE41	exonic	13	14	6	43	4.43965614295495	19.7105466676776	0.104587155963303
12	26275573	BHLHE41	exonic	7	8	4	35	1.43441525165401	2.05754711417764	0.290825688073394
12	26279655	BHLHE41->SSPN	intergenic	4	5	5	5	0	0	0
12	26985963	ITPR2	UTR5	5	6	6	19	0.393758646329999	0.155045871559633	0.000917431192660551
12	283887	IQSEC3	exonic	3	4	4	39	5.27952325991796	27.8733658520147	0.0871559633027523
12	29936687	TMTC1	UTR5	4	5	5	26	1.22306844125468	1.49589641199316	0.0128440366972477
12	29936833	TMTC1	intronic	3	4	4	18	0.865826690508061	0.749655857996142	0.00642201834862385
12	31743788	DENND5B-AS1	ncRNA	5	6	6	27	0.848010113825012	0.71912115314951	0.0073394495412844
12	3186554	TSPAN9	UTR5	6	7	4	23	0.975027484638013	0.95067859579953	0.7
12	3205285	TSPAN9	intronic	3	4	4	4	0	0	0
12	32552336	BICD1->FGD4	intergenic	8	9	8	14	0.575410691049759	0.331097463374361	0.438532110091743
12	33205858	PKP2->SYT10	intergenic	3	4	4	23	0.640830488798597	0.410663715373848	0.00604838709677419
12	3475117	TSPAN9->LINC02417	intergenic	6	7	7	19	0.374574846818743	0.140306315869285	0.0018348623853211
12	3600460	THCAT155	ncRNA	6	7	6	30	1.42701361192809	2.03636784862807	0.0192660550458716
12	3600924	THCAT155	ncRNA	4	5	5	34	2.45000833425187	6.00254083790364	0.0330275229357798
12	3948319	PARP11	intronic	4	5	5	7	0.406437611034697	0.165191531663592	0.0431192660550459
12	4029924	PARP11->CCND2-AS1	intergenic	5	6	6	6	0	0	0
12	40499426	SLC2A13	exonic	5	6	6	30	1.15224506079612	1.32766868012906	0.0055045871559633
12	40499699	SLC2A13	upstream	5	6	6	32	1.21969450905182	1.48765469541116	0.00458715596330275
12	42538471	GXYLT1	UTR5	4	5	5	31	2.42221140943123	5.86710811197884	0.184403669724771
12	42538553	GXYLT1	UTR5	6	7	7	33	1.47547180346555	2.17701704282188	0.0100917431192661
12	42620858	YAF2	intronic	5	6	6	13	0.38620211181507	0.14915207117042	0.0036697247706422
12	42983496	PRICKLE1	UTR5	5	6	6	6	0	0	0
12	4378503	CCND2-AS1	ncRNA	3	4	4	24	0.782064041443268	0.611624164918577	0.0036697247706422
12	46121330	LINC00938	ncRNA	4	5	5	9	0.268020736364161	0.0718351151211868	0.0119266055045872
12	46123072	ARID2	upstream	5	16	6	52	10.1062363506878	102.136013175963	0.990825688073395
12	46123449	ARID2	UTR5	14	21	1	46	4.93588038995741	24.3629152239661	0.964220183486239
12	46123508	ARID2	UTR5	3	4	4	52	3.82966927468147	14.6663667534393	0.0458715596330275
12	46383867	SCAF11	intronic	3	4	4	18	0.450149253219381	0.202634350173967	0.0018348623853211
12	48727671	H1FNT->ZNF641	intergenic	3	4	4	16	0.456257938002442	0.20817130599024	0.00516528925619835
12	49351112	ARF3	UTR5	6	7	7	26	0.777789271157229	0.604956150327293	0.00458715596330275
12	49365396	WNT10B	UTR5	5	6	6	6	0	0	0
12	49504402	LMBR1L	UTR5	3	4	4	4	0	0	0
12	49582592	TUBA1A	UTR5	4	5	5	6	0.0676040450386388	0.00457030690558631	0.00458715596330275
12	49740519	DNAJC22	upstream	3	4	4	12	0.315987908756889	0.099848358480552	0.00275229357798165
12	49761240	SPATS2	UTR5	7	8	8	32	0.969582284015972	0.940089805477629	0.0055045871559633
12	50016024	FAM186B->PRPF40B	intergenic	5	6	1	20	1.15644147639041	1.33735688831602	0.121100917431193
12	50898785	DIP2B	UTR5	7	14	8	120	7.45286980721968	55.5452683633668	0.973394495412844
12	51477160	CSRNP2	UTR5	7	8	8	18	0.302891266407691	0.0917431192660551	0.000917431192660551
12	51985129	SCN8A	UTR5	3	4	4	31	1.12080592842089	1.25620592918341	0.0128440366972477
12	52208409	SCN8A->FIGNL2	intergenic	4	5	5	40	1.8639185331703	3.47419229829572	0.0211009174311927
12	52345494	ACVR1B	UTR5	8	8	8	20	1.03697857016154	1.07532455497426	0.105504587155963
12	52408678	GRASP	exonic	8	10	10	22	0.663462489742313	0.440182475295069	0.0100917431192661
12	52430856	NR4A1	intronic	4	5	4	22	0.625837994753061	0.391673195676532	0.00642201834862385
12	52431072	NR4A1	intronic	4	5	5	24	1.14572972704832	1.31269660744223	0.0192660550458716
12	53069121	KRT1	exonic	4	5	5	46	3.56204532632106	12.6881669067657	0.0192660550458716
12	53069190	KRT1	exonic	3	4	4	45	4.20202136039276	17.656983513197	0.0642201834862385
12	53069268	KRT1	exonic	4	5	4	45	6.92332885654861	47.9324824559187	0.0981651376146789
12	53085047	KRT77	exonic	7	8	8	45	1.24463076302239	1.5491057362617	0.0055045871559633
12	53108175	KRT77->KRT76	intergenic	4	5	5	5	0	0	0
12	53617279	RARG	intronic	3	4	4	28	1.95717045013538	3.83051617088314	0.0247706422018349
12	53774185	SP1	intronic	5	6	6	22	0.528798453396985	0.279627804315044	0.0018348623853211
12	54145939	CISTR	ncRNA	7	8	8	34	0.808052079926743	0.652948163873935	0.0018348623853211
12	54332774	HOXC13	exonic	10	11	11	34	1.14835174099533	1.318711721047	0.0100917431192661
12	54333445	HOXC13	intronic	4	5	5	32	0.880071058032031	0.774525067185618	0.00275229357798165
12	54349143	HOXC12	exonic	10	11	4	23	0.658995596085196	0.434275195659683	0.0073394495412844
12	54388622	HOXC-AS2	downstream	3	4	4	39	1.8524160969977	3.43144539641621	0.0302752293577982
12	54402809	HOXC8	upstream	16	18	6	31	1.46852241198072	2.15655807448968	0.392660550458716
12	54943390	PDE1B	UTR5	12	13	13	37	1.04596068217816	1.09403374866261	0.0100917431192661
12	56137185	GDF11	exonic	13	14	7	38	1.39263969820624	1.93944532901997	0.0220183486238532
12	56401321	IKZF4	upstream	5	6	6	16	0.381523068850723	0.145559852065273	0.0036697247706422
12	56498473	PA2G4	UTR5	3	4	4	15	0.33318039304846	0.111009174311927	0.000917431192660551
12	56512088	ZC3H10	UTR5	4	5	5	29	0.816622449587817	0.666872225170807	0.0036697247706422
12	56563327	SMARCC2	exonic	3	4	3	12	0.24422634331519	0.0596465067691089	0.0018348623853211
12	56583336	SMARCC2	UTR5	6	7	4	35	2.30715724055585	5.32297453264926	0.036697247706422
12	56652087	ANKRD52	UTR5	6	7	7	34	1.43998393012154	2.07355371900826	0.0055045871559633
12	56652132	ANKRD52	UTR5	6	7	6	9	0.510963532350717	0.261083731392322	0.495412844036697
12	569750	B4GALNT3	intronic	4	5	5	33	1.72629551587194	2.98009620811956	0.0100917431192661
12	57028750	BAZ2A	intronic	5	6	6	15	0.425733113191076	0.181248683667366	0.0036697247706422
12	57028824	BAZ2A	intronic	3	4	4	39	2.17032775755414	4.71032257520998	0.0110091743119266
12	57081923	PTGES3	UTR5	4	5	5	24	0.68190683018061	0.464996925046967	0.0055045871559633
12	57400216	ZBTB39	UTR5	3	4	4	28	1.20318361862514	1.44765082012788	0.0110091743119266
12	57916501	MBD6	upstream	20	24	1	45	2.08174511706205	4.33366273241169	0.140366972477064
12	57916651	MBD6	UTR5	5	6	6	53	2.80657943902009	7.87688814753035	0.0100917431192661
12	58131300	AGAP2	exonic	8	9	9	42	1.4171223727723	2.0082358194118	0.00917431192660551
12	58132165	AGAP2	intronic	7	8	1	19	0.618934710806515	0.383080176241144	0.00917431192660551
12	58148863	MARCH9	upstream	5	6	6	38	3.97682226025723	15.8151152896774	0.0467889908256881
12	58149549	MARCH9	exonic	8	10	3	33	1.99776393310835	3.99106073242854	0.026605504587156
12	62654509	USP15	intronic	5	6	6	6	0	0	0
12	64798247	XPOT	UTR5	10	11	5	22	0.664791256027685	0.441947414090867	0.0128440366972477
12	65563620	LEMD3	exonic	6	7	7	20	0.411870313984968	0.169637155542076	0.0018348623853211
12	65563838	LEMD3	exonic	3	4	4	39	2.01803583706814	4.07246863969133	0.00917431192660551
12	66136294	LOC100507065->RPSAP52	intergenic	4	5	5	18	0.518952761557494	0.269311968728149	0.00275229357798165
12	66217991	RPSAP52	ncRNA	4	5	5	12	0.311448270622244	0.0970000252735866	0.0036697247706422
12	66218792	RPSAP52	ncRNA	5	6	6	27	1.429212487663	2.04264833489187	0.0110091743119266
12	6649704	IFFO1	exonic	4	5	5	23	0.545204279533844	0.297247706422018	0.000917431192660551
12	67463089	GRIP1->LOC102724421	intergenic	7	6	1	31	1.82359702335005	3.32550610357116	0.164220183486239
12	67663424	CAND1	UTR5	9	10	10	20	0.454606612510639	0.206667172138398	0.00642201834862385
12	6798267	ZNF384	UTR5	7	8	8	26	0.847779602851171	0.718730255010488	0.0055045871559633
12	68042830	DYRK2	UTR5	4	5	5	46	5.30036320396381	28.0938500939335	0.0513761467889908
12	68042866	DYRK2	UTR5	5	6	6	39	1.29302720791551	1.67191936040977	0.00917431192660551
12	6875736	PTMS	UTR5	10	11	11	52	2.28301609550012	5.21216249231262	0.200917431192661
12	6875922	PTMS	intronic	5	6	6	46	1.81296164714975	3.28682993403594	0.00825688073394495
12	69005043	RAP1B	intronic	4	5	5	13	0.350090582051246	0.12256341564098	0.00458715596330275
12	69633391	CPSF6	UTR5	6	7	6	22	0.968699097353578	0.938377941213638	0.0128440366972477
12	69633914	CPSF6	intronic	4	5	1	31	1.06600555750337	1.13636784862807	0.0073394495412844
12	69677998	CPSF6->LYZ	intergenic	5	6	6	8	0.0605782532815383	0.0036697247706422	0.000917431192660551
12	69753724	YEATS4	UTR5	3	4	4	4	0	0	0
12	6976556	TPI1->USP5	intergenic	6	7	6	30	2.0301316530644	4.12143452877398	0.529357798165138
12	7023723	ENO2	UTR5	5	6	6	40	2.92906234812543	8.57940623920607	0.0284403669724771
12	7037408	ATN1	intronic	4	5	1	28	1.45707112063179	2.12305625057919	0.0440366972477064
12	7037472	ATN1	UTR5	3	4	4	17	0.426006104021824	0.181481200663853	0.00275229357798165
12	7037649	ATN1	intronic	3	4	4	20	0.963860755832447	0.929027556633895	0.0467889908256881
12	70760317	KCNMB4	UTR5	6	7	2	38	1.17299551757829	1.37591848425877	0.0073394495412844
12	70760406	KCNMB4	UTR5	8	9	9	43	2.35085632729076	5.526525471563	0.0660550458715596
12	72148921	RAB21	exonic	10	11	11	44	2.6224447952542	6.87721670415582	0.0357798165137615
12	75601570	KCNC2	exonic	3	4	3	17	0.645795049848669	0.417051246409045	0.495412844036697
12	7592921	CD163L1	intronic	3	4	4	5	0.0302891266407691	0.000917431192660551	0.000917431192660551
12	76425257	PHLDA1	exonic	4	5	5	37	1.30598774749095	1.70560399659649	0.0055045871559633
12	8171308	SLC2A3->FOXJ2	intergenic	4	5	5	5	0	0	0
12	863286	WNK1	exonic	3	3	3	15	0.36346951968923	0.132110091743119	0.000917431192660551
12	88178273	MKRN9P	ncRNA	6	6	6	7	0.453927853987807	0.206050496625976	0.289908256880734
12	90102621	ATP2B1-AS1	upstream	11	12	11	36	1.07565439406177	1.1570323754644	0.0128440366972477
12	90103103	ATP2B1-AS1	ncRNA	6	6	6	32	1.80463771934566	3.2567172980851	0.0119266055045872
12	90313658	ATP2B1-AS1->LINC02399	intergenic	4	5	5	5	0	0	0
12	91348457	CCER1	exonic	6	7	7	15	0.258712271308689	0.0669320393257007	0.0018348623853211
12	9217140	LINC00612	ncRNA	4	5	5	22	0.556678757752117	0.30989123933244	0.0018348623853211
12	93835768	UBE2N	UTR5	5	5	5	21	0.650614877990958	0.423299719463189	0.0073394495412844
12	9393012	LINC00987	ncRNA	7	8	8	26	0.675168200503671	0.455852098971365	0.0073394495412844
12	93965655	SOCS2	UTR5	8	9	9	31	2.80604568477927	7.87389238506837	0.135779816513761
12	94542132	PLXNC1	upstream	7	8	5	32	1.53118456182603	2.34452616237437	0.0697247706422018
12	94542657	PLXNC1	UTR5	5	6	6	40	1.60797379765759	2.58557973395338	0.0055045871559633
12	94542699	PLXNC1	UTR5	5	6	3	19	0.45629447581033	0.208204648655024	0.00275229357798165
12	94543856	PLXNC1	intronic	5	6	6	6	0	0	0
12	94853584	CEP83	UTR5	5	6	6	7	0.0302891266407691	0.000917431192660551	0.000917431192660551
12	95044361	TMCC3	upstream	4	5	5	18	0.393758646329999	0.155045871559633	0.000917431192660551
12	96184459	NTN4	UTR5	4	5	5	36	1.18565632107391	1.40578091170251	0.0073394495412844
12	96794374	CDK17	upstream	7	9	3	29	0.872643479744738	0.761506642741005	0.00917431192660551
12	99288763	ANKS1B	intronic	8	9	8	34	1.04027496943367	1.08217201203023	0.222018348623853
13	100258989	CLYBL	exonic	3	4	4	19	0.816230335737151	0.666231960977582	0.0128440366972477
13	100548040	LOC101927437	ncRNA	3	4	4	4	0	0	0
13	100622072	ZIC5	intronic	4	5	5	35	2.40530359398355	5.78548537923017	0.0357798165137615
13	100622345	ZIC5	intronic	5	6	5	52	8.27400184278861	68.4591064944693	0.989908256880734
13	100622658	ZIC5	exonic	15	17	9	46	6.74657520762994	45.516277032207	0.948623853211009
13	100622833	ZIC5	exonic	11	12	2	40	3.05998474275477	9.36350662589195	0.0834862385321101
13	100622909	ZIC5	exonic	4	5	4	15	0.639513235165093	0.408977177951323	0.493577981651376
13	100623050	ZIC5	exonic	8	9	8	20	0.687657018159223	0.472872174623634	0.496330275229358
13	100623360	ZIC5	exonic	6	7	7	52	2.75453109527394	7.58744155483105	0.0220183486238532
13	100634145	ZIC2	UTR5	6	7	2	34	1.22370231991116	1.49744736775596	0.00917431192660551
13	100634394	ZIC2	exonic	5	6	6	30	1.19440380519732	1.42660044986984	0.0128440366972477
13	102068702	NALCN	UTR5	5	6	6	19	0.560954215690394	0.314669632100825	0.00458715596330275
13	102068863	NALCN	upstream	4	5	5	32	0.894634853849685	0.800371521722648	0.0018348623853211
13	102569520	FGF14	intronic	5	6	2	6	0.121156506563077	0.0146788990825688	0.000917431192660551
13	108388656	FAM155A	intronic	3	4	4	4	0	0	0
13	108518516	FAM155A	exonic	6	7	7	7	0	0	0
13	108519653	FAM155A	upstream	10	11	1	38	4.58101013640085	20.9856538698073	0.793577981651376
13	110434578	IRS2	exonic	7	8	8	40	2.52305967249113	6.36583011095104	0.0155963302752294
13	110434962	IRS2	exonic	3	4	4	41	4.51153585129558	20.3539557375254	0.055045871559633
13	110435293	IRS2	exonic	6	7	7	45	3.16786208120587	10.035350165542	0.0339449541284404
13	110436297	IRS2	exonic	8	9	4	38	1.28567621430354	1.65296332802588	0.018348623853211
13	110436791	IRS2	exonic	4	5	5	39	2.57472153688389	6.62919099249374	0.0192660550458716
13	110437169	IRS2	exonic	5	6	6	23	0.810128822123667	0.656308708435481	0.0211009174311927
13	111767496	ARHGEF7-AS2	ncRNA	4	5	5	40	1.99144787818295	3.96586465151936	0.0339449541284404
13	111767782	ARHGEF7-AS2	ncRNA	9	10	5	42	2.31459790448547	5.35736345944853	0.0321100917431193
13	112630682	LINC00403	ncRNA	3	18	1	43	8.80161054595276	77.4683482026268	0.990825688073395
13	112717250	LINC00403	ncRNA	3	4	4	23	0.713083834676924	0.508488555277546	0.00275229357798165
13	112720967	LINC00403	ncRNA	6	7	6	44	2.33056857023647	5.43154986057405	0.0321100917431193
13	112721153	LINC00403	ncRNA	3	4	4	20	1.50648061026913	2.26948382911686	0.0220183486238532
13	112722057	SOX1	exonic	15	16	5	46	4.56870856501014	20.873097951997	0.0889908256880734
13	112722556	SOX1	exonic	9	10	10	47	6.49653669319198	42.2049890059898	0.189908256880734
13	112722809	SOX1	exonic	7	8	1	52	4.60013638377474	21.1612547493281	0.119266055045872
13	112722863	SOX1	exonic	9	10	5	46	5.15471584488296	26.5710954414874	0.111926605504587
13	112723039	SOX1	exonic	8	9	9	38	2.16133466954323	4.67136755376956	0.0165137614678899
13	114567003	GAS6	UTR5	9	10	6	34	1.48456449089224	2.20393172761813	0.0174311926605505
13	115000450	CDC16	UTR5	4	5	5	12	0.911356642769844	0.830570930320722	0.241284403669725
13	19202722	NONE->LINC00417	intergenic	5	6	6	19	0.566391564650111	0.320799404506801	0.00581395348837209
13	19203000	NONE->LINC00417	intergenic	3	4	4	5	0.0311286403182345	0.000968992248062015	0.000968992248062015
13	19412391	ANKRD20A9P	ncRNA	3	4	4	4	0	0	0
13	20532846	ZMYM2	UTR5	6	7	4	33	1.93239545578496	3.73415219753835	0.0614678899082569
13	21277880	IL17D	intronic	6	7	1	28	0.991607226825419	0.983284892292399	0.00917431192660551
13	21635609	LATS2	UTR5	5	6	6	17	0.33318039304846	0.111009174311927	0.000917431192660551
13	23270732	LINC00540->LINC00621	intergenic	6	7	6	7	0.500188252780872	0.250188288219981	0.493577981651376
13	25745358	AMER2	exonic	5	6	1	41	3.65806942712712	13.3814719336821	0.0504587155963303
13	25745726	AMER2	exonic	4	5	5	41	2.03960520324244	4.15998938509364	0.0100917431192661
13	25745847	AMER2	intronic	3	4	4	22	0.753553961802445	0.56784357334816	0.00275229357798165
13	26827995	CDK8	upstream	5	6	6	20	0.424047772970768	0.179816513761468	0.000917431192660551
13	27745807	USP12	UTR5	4	5	5	37	1.27200854774199	1.61800574552868	0.0146788990825688
13	27745912	USP12	UTR5	8	9	3	36	3.84921537485632	14.8164590020303	0.125688073394495
13	28194634	LNX2	UTR5	7	8	5	42	2.36809474519454	5.60787272221801	0.171559633027523
13	28367158	GSX1	exonic	7	8	8	22	0.651258750485997	0.424137960084582	0.0055045871559633
13	28367928	GSX1	exonic	4	5	4	5	0.500221937079347	0.250221986335414	0.497247706422018
13	28494398	PDX1	exonic	6	7	7	26	0.72828501970864	0.530399069932014	0.00275229357798165
13	28498696	PDX1	exonic	6	7	6	8	0.100298204917161	0.0100597299096048	0.0100917431192661
13	28542685	CDX2	exonic	6	8	7	8	0.500226147457171	0.250226198599843	0.498165137614679
13	28542877	CDX2	exonic	5	6	6	35	1.11167376929858	1.23581856934651	0.00458715596330275
13	28554884	URAD	intronic	4	5	5	5	0	0	0
13	28712744	PAN3-AS1	ncRNA	3	4	4	30	2.15176945640046	4.63011179349795	0.200917431192661
13	28712857	PAN3	exonic	5	6	6	38	2.73359490243882	7.47254109063951	0.0247706422018349
13	29069192	FLT1	UTR5	5	6	5	14	0.24422634331519	0.0596465067691089	0.0018348623853211
13	29233412	POMP	intronic	7	8	8	31	0.942918049139494	0.88909444739303	0.0018348623853211
13	29394535	SLC46A3->MTUS2	intergenic	4	5	5	28	0.878852106210823	0.7723810245912	0.00458715596330275
13	30169558	SLC7A1	UTR5	3	4	4	29	1.12116929191091	1.257020581124	0.00642201834862385
13	30424716	UBL3	UTR5	7	8	8	21	0.607452530042161	0.368998576254623	0.0238532110091743
13	30688946	LINC00365->LINC00384	intergenic	8	13	8	19	2.12795326634493	4.52818510374807	0.398165137614679
13	30881532	KATNAL1	UTR5	7	8	5	15	0.463943253551628	0.21524334251607	0.200917431192661
13	30881583	KATNAL1	UTR5	4	5	5	28	0.78585527451366	0.617568512480939	0.00275229357798165
13	31038719	HMGB1	intronic	4	5	5	33	1.18802998135691	1.41141523660289	0.0321100917431193
13	31038847	HMGB1	intronic	4	7	4	34	2.20487233025816	4.86146199273806	0.326605504587156
13	31038958	HMGB1	intronic	5	6	2	33	2.58986650827372	6.70740853067792	0.319266055045872
13	31039331	HMGB1	intronic	5	7	1	45	5.1774060330009	26.8055332305541	0.764220183486239
13	31039523	HMGB1	intronic	4	5	5	31	3.3994182117282	11.5560441782293	0.0972477064220184
13	31774137	B3GLCT	UTR5	6	7	7	24	0.718127211295653	0.515706691603272	0.00275229357798165
13	31774681	B3GLCT	intronic	4	5	5	37	1.84014168779444	3.38612143115896	0.0100917431192661
13	33160666	PDS5B	UTR5	5	6	6	35	2.82459057084516	7.97831189290739	0.0293577981651376
13	33161055	PDS5B	intronic	5	6	6	45	3.15886167631371	9.97840709008349	0.036697247706422
13	33161128	PDS5B	intronic	8	9	3	21	0.931389937554329	0.867487215777458	0.261467889908257
13	33590612	KL	exonic	4	4	4	36	2.84910128253257	8.11737811812874	0.0825688073394495
13	36705511	DCLK1	UTR5	7	8	8	45	1.74689964465786	3.05165836850574	0.00917431192660551
13	36920621	SPG20-AS1	ncRNA	5	6	6	25	0.575493406174614	0.331192660550459	0.000917431192660551
13	37493828	SMAD9	intronic	5	6	6	55	7.51293411869061	56.4441790717854	0.179816513761468
13	37494326	SMAD9	UTR5	9	8	5	31	1.80110505258618	3.24397941045147	0.354128440366972
13	37679755	CSNK1A1L	UTR5	5	6	6	6	0	0	0
13	40750565	COG6->LINC00332	intergenic	4	5	5	5	0	0	0
13	41240048	FOXO1	exonic	10	11	7	34	0.737964683233191	0.544591873699463	0.0055045871559633
13	41635051	WBP4	upstream	10	9	4	52	2.7776257108695	7.71520458968332	0.302752293577982
13	41885417	NAA16	UTR5	5	6	6	29	0.701782587062858	0.492498799504638	0.00275229357798165
13	42614894	DGKH	intronic	5	6	6	43	1.83991848721493	3.38530003959529	0.0165137614678899
13	42614958	DGKH	intronic	4	5	5	44	3.03297019125806	9.19890818105997	0.0302752293577982
13	42622798	DGKH	intronic	3	4	4	21	0.518411084616548	0.268750052653305	0.0018348623853211
13	42622860	DGKH	UTR5	5	6	6	14	0.375171505250141	0.140753658351657	0.0055045871559633
13	42846188	AKAP11	upstream	7	12	3	33	3.64750505687191	13.3042931399062	0.96605504587156
13	43148537	TNFSF11	exonic	3	4	4	15	0.385257510535724	0.148423349424183	0.00275229357798165
13	44361439	ENOX1	upstream	5	6	6	30	1.24223775867434	1.54315464907625	0.0110091743119266
13	45123936	TSC22D1	intronic	3	4	3	4	0.309686420391504	0.0959056789749033	0.107339449541284
13	45150170	TSC22D1	exonic	6	7	7	7	0	0	0
13	45150703	TSC22D1-AS1	ncRNA	4	5	5	25	0.943507543797248	0.890206485202315	0.0348623853211009
13	45150972	TSC22D1-AS1	ncRNA	4	5	5	35	2.14281780395796	4.59166814095922	0.0293577981651376
13	45151229	TSC22D1-AS1	ncRNA	3	4	4	39	1.27339068191183	1.62152382877988	0.0036697247706422
13	46626582	ZC3H13	UTR5	4	5	5	16	0.450074387121841	0.202566953943101	0.0018348623853211
13	47127139	LRCH1	upstream	3	4	4	11	0.212023886485384	0.044954128440367	0.000917431192660551
13	47127280	LRCH1	UTR5	8	9	9	44	1.38813625659451	1.92692226687223	0.00917431192660551
13	48878076	RB1	exonic	8	9	6	19	0.443911378621705	0.197057312069822	0.0036697247706422
13	48878115	RB1	exonic	4	5	5	10	0.151445633203846	0.0229357798165138	0.000917431192660551
13	49550070	FNDC3A	UTR5	4	5	5	19	0.693592766764805	0.481070926108457	0.00458715596330275
13	49550195	FNDC3A	UTR5	5	5	5	21	0.541629313933991	0.293362313712606	0.0018348623853211
13	50366675	KPNA3	UTR5	7	9	7	43	5.5903934688433	31.2524991364858	0.964220183486239
13	50699961	DLEU1	ncRNA	6	7	7	8	0.0302891266407691	0.000917431192660551	0.000917431192660551
13	51796653	FAM124A	exonic	4	5	5	27	1.11508442824398	1.2434132821122	0.0128440366972477
13	51825765	FAM124A	exonic	3	4	4	4	0	0	0
13	52025857	INTS6	intronic	10	11	6	34	2.20993528246976	4.88381395270469	0.247706422018349
13	53421442	PCDH8	exonic	6	7	7	37	1.34263976089477	1.80268152753557	0.0110091743119266
13	53775226	LINC01065->LINC00558	intergenic	15	19	8	42	2.36530116089308	5.59464958172214	0.432110091743119
13	58205955	PCDH17	UTR5	5	6	6	6	0	0	0
13	60971735	TDRD3	intronic	5	6	2	18	1.44619393725535	2.09147690415414	0.246788990825688
13	72440540	DACH1	exonic	6	6	6	47	6.60697268190792	43.6520880194775	0.174311926605505
13	72440599	DACH1	exonic	30	29	9	52	3.15869032007337	9.97732453812521	0.268807339449541
13	72440705	DACH1	exonic	6	7	7	53	3.43358003638853	11.7894718662859	0.0238532110091743
13	73301693	MZT1	exonic	8	9	9	41	1.09395367937338	1.19673465261455	0.0073394495412844
13	74708428	KLF12	upstream	5	6	6	37	1.06506627989593	1.13436618057135	0.00275229357798165
13	76123900	UCHL3	UTR5	8	9	4	21	1.89351599381874	3.58540281884736	0.162385321100917
13	77460228	KCTD12	exonic	5	7	7	40	2.16197304086418	4.67412742942351	0.0201834862385321
13	77460394	KCTD12	UTR5	14	15	5	46	2.60831021859808	6.80328219644316	0.271559633027523
13	77900914	MYCBP2	UTR5	8	9	9	49	4.2259754995451	17.8588689227555	0.0522935779816514
13	78272234	SLAIN1	exonic	4	5	5	43	3.09527253100258	9.5807120411791	0.0275229357798165
13	78509326	EDNRB	intronic	3	4	4	4	0	0	0
13	79176101	POU4F1	exonic	9	10	10	46	5.23412608316401	27.3960758544578	0.0779816513761468
13	79176138	POU4F1	exonic	4	5	5	43	4.76575062321816	22.7123790027043	0.0651376146788991
13	79176280	POU4F1	exonic	4	5	5	40	2.85536481555724	8.15310822992224	0.055045871559633
13	79183136	RNF219-AS1	ncRNA	5	6	6	6	0	0	0
13	82264080	LINC00564->NONE	intergenic	6	7	2	10	0.769125743828427	0.591554409819631	0.0247706422018349
13	88324045	MIR4500HG->SLITRK5	upstream	5	6	6	26	1.03099822822854	1.06295734661039	0.0055045871559633
13	88329794	SLITRK5	exonic	5	6	6	18	0.433266158710056	0.187719564283367	0.0036697247706422
13	91999966	MIR17HG	upstream	4	5	5	5	0	0	0
13	92000319	MIR17HG	ncRNA	4	5	5	48	3.197856503182	10.2262862149434	0.0330275229357798
13	92000666	MIR17HG	ncRNA	5	6	6	44	6.25184819473353	39.0856058499928	0.109174311926606
13	92050906	GPC5	UTR5	8	7	1	14	3.08014938624988	9.48732024161549	0.737614678899083
13	95363646	SOX21	exonic	4	5	1	41	2.89207037765775	8.36407106932545	0.0504587155963303
13	95363657	SOX21	exonic	8	9	2	47	3.38189709970964	11.4372279930245	0.0504587155963303
13	95363807	SOX21	exonic	12	13	6	44	4.96761222436897	24.6771712117	0.103669724770642
13	95363867	SOX21	exonic	8	9	9	41	2.2736882409126	5.16965821686422	0.0321100917431193
13	96294033	DZIP1	exonic	4	5	5	26	0.870463289158744	0.75770633777306	0.00275229357798165
13	96294328	DZIP1	UTR5	3	4	4	4	0	0	0
13	96294381	DZIP1	UTR5	4	5	5	23	0.631783829716376	0.399150807491091	0.00458715596330275
13	96743070	HS6ST3	upstream	6	7	7	42	1.68671791133159	2.8450173124068	0.0137614678899083
13	98086355	RAP2A	upstream	8	9	6	46	4.73518616532866	22.42198802032	0.134862385321101
13	98086563	RAP2A	UTR5	6	7	2	33	3.02049078600406	9.1233645883354	0.0834862385321101
13	98086692	RAP2A	UTR5	8	9	9	52	5.08454399076641	25.8525875940388	0.081651376146789
13	98628736	IPO5	intronic	6	7	7	30	1.07745229429184	1.16090344647476	0.0385321100917431
13	98628953	IPO5	exonic	5	6	6	32	1.24946269443845	1.56115702479339	0.00917431192660551
13	98795620	FARP1	UTR5	4	5	4	9	0.48150868762078	0.231850616254286	0.702752293577982
13	98795721	FARP1	UTR5	5	6	6	21	0.582463182696243	0.339263359196637	0.00642201834862385
13	99229279	STK24	UTR5	7	8	1	31	1.34252053818143	1.80236139543896	0.018348623853211
13	99738617	DOCK9	UTR5	6	6	1	31	1.99724412280146	3.98898408606499	0.036697247706422
13	99738715	DOCK9->DOCK9-AS2	upstream	4	4	4	34	1.84447876646768	3.40210191995013	0.0174311926605505
13	99738876	DOCK9->DOCK9-AS2	upstream	3	4	4	17	0.471726984297066	0.222526347714004	0.0036697247706422
14	100069778	CCDC85C	exonic	7	7	7	40	3.05482157605692	9.33193486154287	0.0596330275229358
14	100070260	CCDC85C	exonic	8	9	9	46	4.55651596362014	20.7618377267251	0.0495412844036697
14	100141578	HHIPL1	exonic	5	6	6	24	0.73205786096817	0.535908711805292	0.00275229357798165
14	100259640	EML1	upstream	7	8	8	39	1.89055655631777	3.57420409263612	0.0174311926605505
14	100259762	EML1	UTR5	3	4	4	38	2.78691903679074	7.76691771762664	0.0220183486238532
14	100259927	EML1	intronic	7	8	8	43	3.17769819443993	10.0977658149468	0.0321100917431193
14	100438181	EVL	UTR5	5	6	6	34	2.09294401628672	4.3804146553104	0.0422018348623853
14	100438326	EVL	UTR5	7	8	5	17	0.563716771387669	0.317776598343738	0.225688073394495
14	100704933	YY1	upstream	7	8	8	47	6.32803470423492	40.0440232180015	0.11743119266055
14	100705185	YY1	UTR5	4	5	5	43	5.20753276380673	27.1183974861206	0.0844036697247706
14	100705411	YY1	UTR5	4	5	5	27	5.19423690743621	26.9800970505724	0.188990825688073
14	100705759	YY1	exonic	5	6	5	36	2.24752854738663	5.05138457131785	0.5
14	100706057	YY1	exonic	4	5	5	47	6.88118360914612	47.3506878627813	0.104587155963303
14	100706161	YY1	exonic	4	5	5	41	4.97286730044058	24.7294091877912	0.0788990825688073
14	100706393	YY1	intronic	9	11	1	47	4.9259591541404	24.2650735882596	0.184403669724771
14	100751737	YY1->SLC25A29	intergenic	4	5	5	17	0.436650818296859	0.190663937119317	0.0018348623853211
14	101035280	BEGAIN	intronic	3	4	4	22	1.12149535452845	1.25775183022889	0.0119266055045872
14	101053653	BEGAIN->LINC00523	intergenic	7	8	8	29	1.28907645173409	1.66171809841535	0.0201834862385321
14	101193218	DLK1	UTR5	4	5	5	21	0.75722594091942	0.573391125601301	0.0055045871559633
14	101703876	LINC02285->LINC00524	intergenic	4	5	5	5	0	0	0
14	102026219	MIR1247	downstream	4	5	5	24	0.806528487684926	0.650488201447334	0.00275229357798165
14	102028051	DIO3	exonic	4	5	5	24	0.664717751798545	0.441849689556112	0.0018348623853211
14	102228015	PPP2R5C	upstream	12	13	2	38	2.87164353526443	8.246336593626	0.144954128440367
14	102228188	PPP2R5C	UTR5	10	12	5	53	7.66582632880122	58.764893303342	0.311009174311927
14	102431040	DYNC1H1	exonic	5	6	6	38	2.5201463712694	6.3511377326223	0.0155963302752294
14	102553482	HSP90AA1	UTR5	5	6	6	36	1.99219291561739	3.96883261303612	0.0220183486238532
14	102786145	ZNF839	exonic	5	6	5	28	0.761386578713447	0.579709522244968	0.0055045871559633
14	102786254	ZNF839	exonic	7	8	8	30	0.774082062555393	0.599203039570012	0.00275229357798165
14	103021952	LINC02323	ncRNA	6	7	7	25	0.765008849971437	0.585238540534621	0.0055045871559633
14	103059442	RCOR1	exonic	4	5	5	25	0.722205146148396	0.521580273123226	0.0018348623853211
14	103243879	TRAF3	UTR5	6	7	1	22	1.05028979388961	1.10310865114868	0.0137614678899083
14	103523815	CDC42BPB	upstream	5	6	4	39	2.63809487508883	6.95954456996992	0.036697247706422
14	103593418	TNFAIP2	exonic	6	7	7	47	3.00584570155618	9.03510838156376	0.026605504587156
14	103593607	TNFAIP2	exonic	4	5	5	41	3.3534989134438	11.2459549624687	0.0403669724770642
14	103800556	EIF5	UTR5	3	4	4	30	1.41761689500859	2.00963766101381	0.00825688073394495
14	103851781	MARK3	UTR5	6	7	7	12	0.214078109550548	0.0458294369887364	0.0018348623853211
14	103988117	CKB	intronic	5	6	6	28	1.24104393853362	1.54019005737104	0.00642201834862385
14	103989531	CKB	upstream	3	4	4	4	0	0	0
14	103995539	TRMT61A	UTR5	4	5	5	11	0.181734759844615	0.0330275229357798	0.000917431192660551
14	104010833	TRMT61A->BAG5	intergenic	4	5	5	5	0	0	0
14	104096185	KLC1	intronic	3	4	4	4	0	0	0
14	104313856	PPP1R13B	UTR5	5	6	3	36	2.27979606850786	5.19747011398388	0.044954128440367
14	104584140	MIR203B->MIR203A	intergenic	4	5	5	13	0.242313013126153	0.0587155963302752	0.000917431192660551
14	104602711	MIR203A->KIF26A	intergenic	4	5	5	32	1.81952040429532	3.310654501647	0.0119266055045872
14	105190556	ADSSL1	UTR5	3	4	4	15	0.411796671834896	0.169576498934297	0.0018348623853211
14	105262077	AKT1	UTR5	4	5	5	34	2.04862273817734	4.19685512337723	0.0238532110091743
14	105267131	ZBTB42	upstream	4	5	5	35	1.92062961625777	3.68881812284648	0.0229357798165138
14	105518007	GPR132	exonic	4	5	5	5	0	0	0
14	105579157	LINC02298->JAG2	intergenic	5	6	6	23	4.29621455459076	18.4574594990775	0.136697247706422
14	105609274	JAG2	exonic	3	4	4	13	0.272602139766922	0.0743119266055046	0.000917431192660551
14	105634667	JAG2	intronic	5	6	1	41	4.68284521962602	21.9290393509743	0.0972477064220184
14	105634784	JAG2	UTR5	4	5	5	40	2.67766343420508	7.16988146687896	0.0256880733944954
14	105634882	JAG2	UTR5	6	7	6	30	1.91263863181678	3.65818653591798	0.479816513761468
14	105635016	JAG2	UTR5	6	7	2	36	1.91835636767579	3.68009115340225	0.026605504587156
14	105640968	NUDT14	intronic	5	6	6	14	0.422073370030475	0.178145929688882	0.0055045871559633
14	105715035	BRF1->BTBD6	intronic	4	5	5	45	3.42174324056079	11.7083268043235	0.0321100917431193
14	105715330	BTBD6	exonic	4	5	5	34	1.56762324874946	2.4574426500198	0.0201834862385321
14	105886212	MTA1	UTR5	12	13	3	41	1.87005174729041	3.49709353754391	0.0587155963302752
14	105886353	MTA1	UTR5	3	4	4	47	3.4449280599777	11.8675293384217	0.044954128440367
14	105886453	MTA1	intronic	5	6	5	33	1.45151343934737	2.10689126460603	0.489908256880734
14	105941141	CRIP2	UTR5	3	4	4	23	0.847896853332729	0.718929073891543	0.00458715596330275
14	105996050	TMEM121	exonic	6	7	4	34	1.3098482657693	1.71570247933884	0.268807339449541
14	19422946	LINC02297->POTEG	intergenic	4	5	4	12	0.263537124343413	0.0694518159071954	0.0256880733944954
14	19423038	LINC02297->POTEG	intergenic	6	7	7	14	0.212023886485384	0.044954128440367	0.000917431192660551
14	19720668	DUXAP10->LINC01296	intergenic	3	4	4	4	0	0	0
14	19854730	DUXAP10->LINC01296	intergenic	3	4	3	4	0.500229515733914	0.250229568411387	0.5
14	20136633	POTEM->OR11H2	intergenic	6	7	6	7	0.482452552455652	0.232760465370974	0.367889908256881
14	21191785	RNASE4->EDDM3A	intergenic	3	4	4	15	0.510188029729872	0.260291825679649	0.0073394495412844
14	21566483	ZNF219	UTR5	13	14	1	43	3.25338773013046	10.5845317225634	0.126605504587156
14	23371256	RBM23	exonic	3	5	2	5	0.496808289661809	0.246818476676692	0.393577981651376
14	23790682	PABPN1	exonic	6	7	7	40	1.64257334515408	2.69804719421066	0.0201834862385321
14	24521314	CARMIL3	UTR5	5	6	6	22	0.493886432857804	0.243923808561006	0.00275229357798165
14	24647324	REC8	exonic	6	7	6	7	0.0302891266407691	0.000917431192660551	0.000917431192660551
14	24785496	LTB4R	exonic	5	6	3	17	0.505460032277985	0.255489844230461	0.00458715596330275
14	27067211	NOVA1->NOVA1-AS1	upstream	6	7	7	23	0.717819199964877	0.515264403838215	0.0073394495412844
14	29236451	FOXG1	UTR5	4	14	5	47	10.2991734673916	106.072974111423	0.991743119266055
14	29236679	FOXG1	exonic	14	15	6	44	4.98053802394154	24.8057590079275	0.498165137614679
14	29236798	FOXG1	exonic	5	6	6	45	3.43270338660605	11.7834525404167	0.0422018348623853
14	30397001	PRKD1	upstream	4	5	5	40	1.17746144192331	1.38641544721611	0.0036697247706422
14	31091547	SCFD1	exonic	6	7	7	16	0.272602139766922	0.0743119266055046	0.000917431192660551
14	31676877	HECTD1	upstream	6	7	7	22	0.706624692191951	0.49931845561537	0.0128440366972477
14	32546543	ARHGAP5	UTR5	4	5	5	41	2.79081281225079	7.78863615302314	0.0385321100917431
14	32546581	ARHGAP5	UTR5	5	5	5	21	0.682919137072403	0.466378547779715	0.0055045871559633
14	33403936	AKAP6->NPAS3	intergenic	6	7	1	39	1.64869272921064	2.71818771535202	0.0165137614678899
14	33408041	NPAS3	upstream	15	16	2	50	5.61255767899565	31.5008037000531	0.355045871559633
14	33408204	NPAS3	upstream	3	4	3	53	1.60779224842748	2.5849959141035	0.488990825688073
14	33408321	NPAS3	upstream	8	8	5	53	8.40548535535614	70.6521840591065	0.26605504587156
14	33408617	NPAS3	intronic	7	8	3	42	3.92649242137401	15.4173427351075	0.0669724770642202
14	34269600	NPAS3	exonic	3	4	3	21	0.75318773669514	0.567291766707947	0.5
14	35344040	BAZ1A	intronic	3	4	4	35	2.79741888863286	7.82555243847988	0.026605504587156
14	35344177	BAZ1A	intronic	4	5	5	38	2.47217419010893	6.11164522624072	0.0311926605504587
14	36003205	INSM2	upstream	5	6	6	32	0.950905637490312	0.904221531410856	0.00642201834862385
14	36986876	NKX2-1	exonic	8	9	9	25	0.578322717419107	0.33445716548302	0.00825688073394495
14	37050265	NKX2-8	exonic	6	7	6	28	0.764777556105418	0.584884710322575	0.00275229357798165
14	37053162	NKX2-8->PAX9	intergenic	4	5	5	5	0	0	0
14	37581440	SLC25A21	intronic	3	4	4	4	0	0	0
14	38061517	FOXA1	exonic	4	5	5	16	0.33318039304846	0.111009174311927	0.000917431192660551
14	38064348	FOXA1->TTC6	upstream	5	6	5	23	1.08111977886025	1.16881997624283	0.705504587155963
14	39736086	LOC100288846	ncRNA	8	9	9	26	0.514915152893075	0.265137614678899	0.000917431192660551
14	39901274	FBXO33	exonic	4	5	2	24	1.22861176209055	1.50948686194725	0.0495412844036697
14	42076071	LRFN5	UTR5	7	9	5	12	0.521764130235694	0.27223780760061	0.495412844036697
14	45366671	C14orf28	UTR5	8	9	9	32	0.90876697036399	0.825857406424546	0.00642201834862385
14	45366720	C14orf28	UTR5	4	5	5	11	0.305494567368065	0.0933269306914011	0.0036697247706422
14	48143950	MDGA2	UTR5	4	5	5	32	1.89110658314417	3.57628410881121	0.0211009174311927
14	48144193	MDGA2	upstream	5	6	6	40	3.29410229526605	10.8511099316771	0.0348623853211009
14	50066516	LRR1	intronic	3	3	3	32	1.24701106834618	1.55503660457789	0.0348623853211009
14	50066607	LRR1	intronic	6	7	1	38	2.48605261818964	6.18045762040758	0.0394495412844037
14	50100774	DNAAF2	exonic	5	6	6	8	0.0605782532815383	0.0036697247706422	0.000917431192660551
14	50234286	KLHDC2	upstream	7	8	8	51	6.23039184124995	38.8177824955139	0.0596330275229358
14	50234723	KLHDC2	upstream	7	8	3	33	1.29220079704794	1.66978289989132	0.493577981651376
14	50234940	KLHDC2	UTR5	4	5	5	9	0.121156506563077	0.0146788990825688	0.000917431192660551
14	50234991	KLHDC2	UTR5	3	4	4	44	3.29371162036249	10.8485362381109	0.0357798165137615
14	50359801	ARF6	UTR5	5	6	6	31	1.70710563610609	2.91420965282517	0.0128440366972477
14	50360381	ARF6	UTR5	4	5	5	43	2.00598614686018	4.02398042139493	0.0100917431192661
14	50698398	SOS2	UTR5	6	7	3	42	1.43766265517213	2.06687391007658	0.0155963302752294
14	50999221	MAP4K5	UTR5	5	6	6	29	1.7698613399127	3.13240916251759	0.0137614678899083
14	50999291	MAP4K5	UTR5	6	7	4	38	2.5285183959801	6.39340527880978	0.0311926605504587
14	51134755	SAV1	UTR5	9	10	10	46	2.98051735629462	8.88348371117345	0.0302752293577982
14	51134798	SAV1	UTR5	6	7	7	40	3.07325741898449	9.44491116334319	0.0229357798165138
14	51135026	SAV1	UTR5	4	5	5	49	4.24206638945083	17.9951272525084	0.0403669724770642
14	53197009	STYX	UTR5	3	4	4	4	0	0	0
14	53417429	FERMT2	intronic	3	5	4	18	0.645883751151487	0.417165820001516	0.499082568807339
14	53619481	DDHD1	exonic	4	7	5	31	1.64873973891667	2.71834272668301	0.196330275229358
14	53619750	DDHD1	exonic	5	6	6	35	2.49585025555606	6.22926849815924	0.0238532110091743
14	54413587	LOC101927620->MIR5580	intergenic	5	6	6	6	0	0	0
14	54955556	GMFB	intronic	3	4	4	4	0	0	0
14	55033437	SAMD4A	upstream	3	4	4	18	0.503900925023705	0.253916142239745	0.0018348623853211
14	55034845	SAMD4A	intronic	4	5	5	44	6.91933436543991	47.8771880607577	0.141284403669725
14	56046972	KTN1	UTR5	8	9	6	50	1.9094452279414	3.64598107850818	0.390825688073395
14	56585328	PELI2	UTR5	12	13	9	41	2.55854508244371	6.54615293889689	0.0385321100917431
14	57857366	NAA30	UTR5	5	6	5	22	0.742278698720364	0.550977666573997	0.501834862385321
14	57857394	NAA30	UTR5	5	6	6	32	1.89643594143212	3.59646927995552	0.0146788990825688
14	58332708	SLC35F4	upstream	8	9	9	12	0.322923614280494	0.104279660659978	0.0522935779816514
14	58618873	C14orf37	UTR5	8	9	9	29	0.629312110016602	0.396033731813548	0.00275229357798165
14	60715942	PPM1A	UTR5	8	9	9	44	2.05382045183367	4.21817844837028	0.0137614678899083
14	60716343	PPM1A	UTR5	4	5	5	25	1.39223433449724	1.93831644215297	0.0357798165137615
14	60716447	PPM1A	intronic	5	6	6	47	2.95454709408792	8.72934853118339	0.0211009174311927
14	61190488	SIX4	exonic	5	6	6	21	0.490081572737041	0.240179947936412	0.00275229357798165
14	61190549	SIX4	exonic	9	10	4	43	1.16153694636686	1.34916807777525	0.0128440366972477
14	61439185	TRMT5	UTR3	6	7	7	8	0.331649651327803	0.109991491225853	0.125688073394495
14	63512024	KCNH5	upstream	5	6	6	16	0.373149585245274	0.13924061296872	0.00275229357798165
14	64009719	PPP2R5E	UTR5	5	6	6	25	0.796778820094322	0.6348564881509	0.0073394495412844
14	64009854	PPP2R5E	UTR5	4	5	5	41	2.53157930452823	6.40889377511563	0.0155963302752294
14	64971233	ZBTB25	UTR5	4	5	5	16	0.33318039304846	0.111009174311927	0.000917431192660551
14	65009422	HSPA2	exonic	7	8	8	8	0	0	0
14	65170967	PLEKHG3	upstream	5	6	6	16	0.434372096387785	0.188679118120319	0.00275229357798165
14	65346552	SPTB->CHURC1-FNTB	intergenic	5	6	2	19	0.594567845078814	0.353510922401665	0.0100917431192661
14	65439090	CHURC1-FNTB	intronic	5	6	6	25	0.661786164130949	0.437960927035156	0.00275229357798165
14	65879763	FUT8	intronic	4	5	5	10	0.193858146033768	0.0375809807836497	0.0018348623853211
14	66480579	FUT8->CCDC196	intergenic	3	4	4	31	1.19351898938902	1.4244875780322	0.00917431192660551
14	67708058	MPP5	UTR5	8	9	9	37	1.52938573707404	2.33902073276552	0.0220183486238532
14	67982125	TMEM229B	intronic	10	11	7	15	0.775452139620676	0.601326020842284	0.14954128440367
14	68000045	PLEKHH1	UTR5	5	6	6	25	0.795085302918038	0.632160638916269	0.0055045871559633
14	69619704	DCAF5	UTR5	5	6	5	11	0.526949562082172	0.277675840978593	0.495412844036697
14	69727928	GALNT16	intronic	5	6	6	35	2.84882849475963	8.1158237925544	0.0284403669724771
14	69950812	PLEKHD1	upstream	4	5	5	5	0	0	0
14	70039082	CCDC177	exonic	5	6	3	23	1.01779890399602	1.03591460897549	0.0155963302752294
14	70039800	CCDC177	exonic	11	10	10	45	1.67560823328409	2.80766295144944	0.156880733944954
14	70655247	LOC646548	ncRNA	4	5	5	23	0.886375932850272	0.785662294336189	0.00458715596330275
14	71108639	TTC9	UTR5	5	6	6	41	2.92816239500125	8.57413501149948	0.195412844036697
14	71108785	TTC9	UTR5	7	8	8	45	3.95178490101962	15.6166039039267	0.0724770642201835
14	71275762	MAP3K9	exonic	4	5	4	43	5.05594225904255	25.5625521267723	0.081651376146789
14	71275835	MAP3K9	exonic	5	6	6	21	1.12233073908712	1.25962628789985	0.0128440366972477
14	71275915	MAP3K9	upstream	3	4	4	34	2.27002693810622	5.15302229972789	0.0211009174311927
14	71374518	PCNX1	UTR5	14	15	8	53	5.33790431410432	28.4932224665336	0.0880733944954128
14	73925039	NUMB	intronic	8	9	2	34	2.12149487769512	4.50074051608664	0.0394495412844037
14	73957968	RIOX1	exonic	5	6	6	6	0	0	0
14	74185594	ELMSAN1	UTR3	7	8	8	12	0.121156506563077	0.0146788990825688	0.000917431192660551
14	74252864	ELMSAN1	intronic	4	5	5	5	0	0	0
14	74551072	ALDH6A1	exonic	3	4	4	4	0	0	0
14	74892795	SYNDIG1L	UTR5	4	5	5	38	1.84142336516415	3.39084000977245	0.00917431192660551
14	74892855	SYNDIG1L	upstream	6	7	3	34	1.19736676233533	1.43368716354538	0.0137614678899083
14	74892952	SYNDIG1L	upstream	4	5	5	40	1.76024573592497	3.09846505084203	0.0165137614678899
14	75447630	PGF->EIF2B2	intergenic	5	6	6	11	0.151445633203846	0.0229357798165138	0.000917431192660551
14	75558139	NEK9	exonic	5	6	6	6	0	0	0
14	75894780	JDP2	intronic	3	4	4	25	1.33798314754945	1.79019890312634	0.0110091743119266
14	77493648	IRF2BPL	exonic	10	11	6	41	2.52133481662913	6.35712925754627	0.0715596330275229
14	77493831	IRF2BPL	exonic	5	6	5	41	2.98555732478447	8.91355253957422	0.0761467889908257
14	77493846	IRF2BPL	exonic	9	10	1	53	3.46939497030402	12.0367014599709	0.0834862385321101
14	77493912	IRF2BPL	exonic	3	4	4	49	3.63033985824651	13.1793674863733	0.0321100917431193
14	77607882	ZDHHC22	intronic	8	9	9	30	0.795085302918038	0.632160638916269	0.0055045871559633
14	78082797	SPTLC2	exonic	7	8	8	18	0.432682438460211	0.187214092551874	0.00825688073394495
14	78082970	SPTLC2	UTR5	3	3	3	23	0.654896476063676	0.42888939436062	0.0055045871559633
14	81686701	GTF2A1	intronic	5	6	1	34	1.1527366478344	1.32880177926049	0.0119266055045872
14	81687184	GTF2A1	UTR5	5	6	6	31	1.73470592327071	3.0092046402305	0.0256880733944954
14	81687277	GTF2A1	UTR5	6	7	7	47	2.59547799275997	6.73650601090134	0.0605504587155963
14	86000217	FLRT2	UTR5	7	8	8	8	0	0	0
14	88459594	GALC	UTR5	4	5	5	5	0	0	0
14	89021386	PTPN21	upstream	3	4	4	27	0.7965567512355	0.634502657938855	0.00458715596330275
14	89258898	EML5	UTR5	3	4	4	31	1.10336233687426	1.21740844643263	0.0073394495412844
14	89259000	EML5	UTR5	3	4	4	33	0.997297972931572	0.994603246813422	0.00458715596330275
14	89682142	FOXN3	intronic	3	4	4	4	0	0	0
14	90076236	FOXN3	intronic	5	6	5	6	0.0428156219101096	0.00183317747954946	0.0018348623853211
14	90863422	CALM1	UTR5	8	9	9	26	0.714876751333795	0.51104876959756	0.00275229357798165
14	91282681	TTC7B	UTR5	4	5	5	37	1.8116609968995	3.28211556768688	0.0110091743119266
14	91282713	TTC7B	UTR5	4	5	1	25	1.75555687255419	3.08197993277226	0.026605504587156
14	91282795	TTC7B	upstream	7	8	1	38	1.96432062817707	3.85855553028197	0.0394495412844037
14	91976362	PPP4R3A	UTR5	12	14	5	46	2.61070649624449	6.8157884095332	0.0293577981651376
14	92980149	RIN3	UTR5	5	6	6	16	0.302891266407691	0.0917431192660551	0.000917431192660551
14	93154538	RIN3	exonic	5	6	5	8	0.494568267147887	0.244597770869664	0.608256880733945
14	93214863	LGMN	UTR5	4	5	5	15	0.373149585245274	0.13924061296872	0.00275229357798165
14	93582117	ITPK1	UTR5	5	6	5	33	2.03678110419575	4.14847726640888	0.0293577981651376
14	93651603	TMEM251	UTR5	3	4	3	32	1.5283484215487	2.3358488976504	0.484403669724771
14	93799220	BTBD7	exonic	4	5	4	40	1.83361097712236	3.36212921542363	0.532110091743119
14	93799285	BTBD7	UTR5	5	6	5	44	2.60421426018632	6.78193191295777	0.488073394495413
14	94255446	PRIMA1	upstream	4	8	5	37	1.63504023957607	2.67335658503298	0.130275229357798
14	95623652	DICER1	UTR5	7	8	5	33	1.72146647127879	2.96344681173705	0.0155963302752294
14	96001535	GLRX5	exonic	3	4	4	31	0.817806419300767	0.668807339449541	0.000917431192660551
14	96858601	AK7	intronic	4	5	5	5	0	0	0
14	96968871	PAPOLA	UTR5	5	6	6	21	0.720048565770927	0.518469937068769	0.00458715596330275
14	97207981	LINC02299	ncRNA	4	5	4	10	0.160338056193017	0.0257082922637552	0.0036697247706422
14	99641941	BCL11B	exonic	5	6	6	36	1.67189767213812	2.79524182610088	0.00917431192660551
14	99737146	BCL11B	intronic	4	12	5	40	5.08314944394885	25.8384082695175	0.953211009174312
14	99737626	BCL11B	UTR5	16	20	9	49	3.46535153456603	12.0086612581191	0.630275229357798
14	99947140	SETD3	UTR5	9	10	10	17	0.398504377377537	0.158805738789058	0.0073394495412844
14	99947256	CCNK->SETD3	upstream	5	6	6	37	1.08769527841856	1.18308101869403	0.00642201834862385
15	100913694	CERS3-AS1	ncRNA	4	5	5	22	0.770878478663016	0.594253628865806	0.0036697247706422
15	101791776	CHSY1	UTR5	4	5	5	53	6.38167485881166	40.7257740035888	0.0330275229357798
15	101791861	CHSY1	UTR5	5	6	1	55	5.3228237778521	28.3324529700676	0.0247706422018349
15	101791985	CHSY1	UTR5	6	7	7	22	0.806524831779613	0.650482304277133	0.00917431192660551
15	101792093	CHSY1	UTR5	5	6	6	60	9.74363809097117	94.9384832478244	0.113761467889908
15	101817625	SELENOS	UTR5	6	7	2	23	0.674803129833553	0.455359264033159	0.00917431192660551
15	102029815	PCSK6	exonic	3	4	4	42	2.34101721069679	5.4803615807786	0.0642201834862385
15	102029961	PCSK6	UTR5	12	13	2	41	2.07340483034561	4.2990075905005	0.0293577981651376
15	20148693	NONE->CHEK2P2	intergenic	4	5	1	44	4.56684624395959	20.8560846159679	0.255045871559633
15	20149248	NONE->CHEK2P2	intergenic	9	8	1	41	6.73983460247034	45.4253704686565	0.806422018348624
15	20961111	NBEAP1	ncRNA	3	4	4	4	0	0	0
15	20961385	NBEAP1	ncRNA	5	6	6	9	0.0908673799223074	0.00825688073394495	0.000917431192660551
15	20981414	NBEAP1->MIR3118-2	intergenic	4	5	5	22	0.536591257387616	0.287930177504823	0.0018348623853211
15	21967750	LOC646214->CXADRP2	intergenic	3	4	4	4	0	0	0
15	21968024	LOC646214->CXADRP2	intergenic	5	6	6	17	0.33318039304846	0.111009174311927	0.000917431192660551
15	21988082	LOC646214->CXADRP2	intergenic	4	5	5	5	0	0	0
15	22545677	REREP3	upstream	8	12	4	30	3.16270241759368	10.0026865822529	0.922935779816514
15	22545962	REREP3	upstream	5	6	2	17	1.49777103888949	2.2433180849361	0.14954128440367
15	23086365	NIPA1	exonic	10	11	9	45	3.25984656194382	10.626599607417	0.284403669724771
15	23158173	LOC283683->WHAMMP3	intergenic	3	4	4	4	0	0	0
15	26244459	LINC02346	ncRNA	5	6	3	21	1.81919256494761	3.30946158836067	0.432110091743119
15	27017774	GABRB3	intronic	4	5	5	36	2.22824772185649	4.96508790995864	0.0192660550458716
15	27018188	GABRB3	UTR5	7	7	7	47	3.34525995836089	11.1907641890127	0.112844036697248
15	29034318	LOC100289656	ncRNA	3	4	4	14	0.529616697132623	0.280493845881669	0.00642201834862385
15	29863135	FAM189A1	upstream	4	5	5	34	1.41960305309867	2.01527282836707	0.0146788990825688
15	29863228	FAM189A1	upstream	6	7	2	25	0.948283603360703	0.89924179240276	0.0110091743119266
15	30260995	TJP1	UTR5	7	8	8	44	4.78682302735778	22.9136746952427	0.0504587155963303
15	30261140	TJP1	upstream	5	6	1	35	2.42094855460164	5.86099190402777	0.0339449541284404
15	30261175	TJP1	upstream	4	5	1	36	2.20351569536085	4.8554814197016	0.0174311926605505
15	30261207	TJP1	upstream	4	5	5	47	2.21287342350811	4.8968087884685	0.0211009174311927
15	30515237	LINC02249->CHRFAM7A	intergenic	4	5	5	26	0.787485199267505	0.620132939065383	0.0055045871559633
15	30517243	LINC02249->CHRFAM7A	intergenic	6	7	7	49	2.74146109482994	7.51560893446615	0.0202205882352941
15	31618932	KLF13	upstream	5	6	6	37	2.73637070204325	7.48772461900068	0.0220183486238532
15	31775522	OTUD7A	exonic	3	4	4	40	2.6685419392588	7.12111608158314	0.0174311926605505
15	31776061	OTUD7A	exonic	3	4	4	24	1.54858008147544	2.39810026874247	0.0146788990825688
15	31776211	OTUD7A	exonic	9	10	5	22	0.957406209586396	0.91662665015459	0.673394495412844
15	32605832	CHRNA7->GOLGA8K	intergenic	6	7	7	36	1.88639775517698	3.55849649073673	0.0156537753222836
15	32607843	CHRNA7->GOLGA8K	intergenic	4	5	4	30	0.871832860974494	0.760092537474972	0.00367647058823529
15	33010110	GREM1->LOC100131315	intergenic	5	6	6	23	0.747630015907213	0.55895064068542	0.0073394495412844
15	34330858	AVEN->CHRM5	intronic	5	6	6	19	0.961228047901635	0.923959360072788	0.188990825688073
15	34331115	AVEN	exonic	7	8	2	15	1.70313452865168	2.90066722268557	0.582568807339449
15	34394094	EMC7->PGBD4	upstream	5	6	6	6	0	0	0
15	34659379	LPCAT4	UTR5	4	5	5	18	0.847310438674204	0.717934979486272	0.0100917431192661
15	34782703	NONE->GOLGA8B	intergenic	19	21	6	48	5.25847180853566	27.6515257611643	0.993518518518518
15	34782834	NONE->GOLGA8B	intergenic	4	5	2	22	1.04272796311056	1.08728160505269	0.0138888888888889
15	38544463	SPRED1	upstream	5	5	5	33	0.867681196182353	0.75287065820844	0.00275229357798165
15	38856886	RASGRP1	UTR5	8	9	9	39	1.88721597820877	3.5615841484065	0.0155963302752294
15	40401008	BMF	UTR5	5	6	6	13	0.212023886485384	0.044954128440367	0.000917431192660551
15	40574237	ANKRD63	exonic	4	5	5	27	0.77369288852661	0.598600685756649	0.0018348623853211
15	40616035	INAFM2	upstream	8	9	1	52	4.99051433394663	24.9052333173267	0.0706422018348624
15	40616522	INAFM2	exonic	5	6	6	53	6.33569125257769	40.1409836479895	0.0642201834862385
15	40650435	DISP2	UTR5	15	18	10	37	1.83675643180334	3.37367418977094	0.803669724770642
15	40733812	BAHD1	intronic	4	5	5	34	1.86738199776163	3.48711552556423	0.018348623853211
15	40754419	BAHD1	exonic	6	7	7	9	0.0605782532815383	0.0036697247706422	0.000917431192660551
15	41408393	INO80	UTR5	5	6	6	28	1.25428776569656	1.57323779917608	0.0110091743119266
15	41709344	RTF1	exonic	8	9	8	25	1.03141487702763	1.06381664855393	0.0137614678899083
15	41803369	LTK	exonic	5	6	6	33	1.64502721042702	2.7061145230453	0.00917431192660551
15	41803401	LTK	exonic	3	4	3	21	0.910250395780103	0.828555783017835	0.499082568807339
15	41851197	TYRO3	upstream	7	8	8	38	2.99919478779767	8.9951693751527	0.0623853211009174
15	41851493	TYRO3	exonic	7	8	7	8	0.500216042490856	0.250216089165213	0.496330275229358
15	42052625	MGA	exonic	3	4	4	4	0	0	0
15	42119630	MAPKBP1	UTR3	5	6	6	17	0.345268668076626	0.119210453155407	0.0018348623853211
15	43212832	TTBK2	UTR5	5	6	5	13	0.430930443539253	0.185701047168937	0.0128440366972477
15	43212922	TTBK2	UTR5	4	5	5	19	0.735758116204088	0.541340005560189	0.00458715596330275
15	44829231	EIF3J->EIF3J-AS1	upstream	4	5	5	21	0.965011616504194	0.931247419988037	0.00825688073394495
15	44829395	EIF3J	exonic	7	8	3	37	1.15590518541448	1.33611679766809	0.0247706422018349
15	45154035	SORD2P	ncRNA	3	4	4	9	0.151445633203846	0.0229357798165138	0.000917431192660551
15	45315484	SORD	exonic	3	4	4	4	0	0	0
15	45479959	SHF	exonic	6	7	7	34	2.12592609373158	4.5195617560088	0.0376146788990826
15	48937802	FBN1	UTR5	3	4	4	24	0.605782532815383	0.36697247706422	0.000917431192660551
15	51200964	AP4E1	exonic	4	5	4	11	0.708442280129994	0.501890464275785	0.504587155963303
15	51914930	DMXL2	UTR5	4	5	5	22	0.732234487607105	0.53616734484124	0.00458715596330275
15	52029738	LYSMD2	exonic	3	4	4	35	1.40198479609462	1.96556136848047	0.00642201834862385
15	52311642	MAPK6	intronic	9	10	9	45	1.73431444847195	3.00784660617855	0.198165137614679
15	52821307	MYO5A	upstream	7	8	4	30	1.1926077339737	1.42231320713389	0.0110091743119266
15	53081885	ONECUT1	exonic	5	6	6	10	0.121156506563077	0.0146788990825688	0.000917431192660551
15	53082560	ONECUT1	upstream	6	7	7	14	0.234467706768382	0.0549751055172239	0.0036697247706422
15	53097577	ONECUT1->LINC02490	intergenic	6	7	7	11	0.401117217214492	0.160895021945898	0.0385321100917431
15	55880382	PYGO1	intronic	6	7	7	41	2.75497697766172	7.5898981474461	0.0348623853211009
15	55880697	PYGO1	intronic	5	6	1	26	1.03176113931525	1.06453104860111	0.00825688073394495
15	56299394	NEDD4->RFX7	intergenic	7	8	4	57	10.7798216656285	116.204555142754	0.247706422018349
15	56299481	NEDD4->RFX7	intergenic	36	42	7	62	12.0947022238382	146.281821883316	0.947416974169742
15	56535985	RFX7	upstream	6	7	2	28	1.45775321621656	2.12504443938973	0.0220183486238532
15	57025742	ZNF280D	UTR5	5	6	6	15	0.345195460547004	0.119159905982258	0.0018348623853211
15	57211588	TCF12	intronic	3	4	4	9	0.151445633203846	0.0229357798165138	0.000917431192660551
15	57668753	CGNL1	UTR5	4	5	5	34	1.56257072863735	2.44162728199425	0.0165137614678899
15	59041737	ADAM10	UTR5	8	9	9	33	1.10229287322033	1.21504957835233	0.00917431192660551
15	59279899	RNF111	UTR5	10	10	5	38	1.55732817967698	2.42527105921601	0.0100917431192661
15	59981597	BNIP2	exonic	3	3	3	39	1.10386806118591	1.21852469650635	0.00642201834862385
15	60884676	RORA-AS1	ncRNA	7	8	8	47	5.02925586402119	25.2934145457915	0.063302752293578
15	62360217	C2CD4A	exonic	5	6	1	8	0.163163579406902	0.0266223536448724	0.0018348623853211
15	62456779	C2CD4B	exonic	5	6	6	37	0.9977286949652	0.995462548756961	0.00275229357798165
15	62682768	MIR6085->MGC15885	intergenic	5	6	6	23	0.574960307194836	0.33057935484958	0.00458715596330275
15	64126154	HERC1	upstream	7	8	3	20	0.537877123735126	0.289311800237572	0.00642201834862385
15	64752791	TRIP4->ZNF609	intergenic	8	9	9	44	2.93296259234147	8.60226956807441	0.0302752293577982
15	64995426	OAZ2	UTR5	9	10	6	21	0.475195824388036	0.225811071515825	0.00917431192660551
15	65067792	RBPMS2	upstream	10	15	3	45	7.7644428095938	60.2865721434529	0.974311926605505
15	65425733	PDCD7	exonic	4	5	5	19	0.633408551041504	0.401206392532498	0.0137614678899083
15	65425842	PDCD7	exonic	7	8	8	24	0.903198865512982	0.815768190663937	0.00917431192660551
15	65426059	PDCD7	exonic	6	7	6	7	0.500229515733914	0.250229568411387	0.5
15	65715215	IGDCC4	UTR5	6	7	7	41	1.1961556266495	1.43078828316526	0.00825688073394495
15	66679289	MAP2K1	UTR5	4	5	5	13	0.457566643930104	0.209367233637459	0.00458715596330275
15	66995669	SMAD6	exonic	9	10	7	46	2.36273176876017	5.58250141110858	0.0155963302752294
15	66996346	SMAD6	exonic	4	5	5	21	0.601196073799124	0.361436719151481	0.00458715596330275
15	67135158	SMAD6->LINC02206	intergenic	6	7	2	33	1.42124475286384	2.01993664754299	0.0155963302752294
15	67358199	SMAD3	UTR5	4	5	5	21	0.696755717717803	0.48546853017245	0.00275229357798165
15	67835069	MAP2K5	UTR5	9	10	3	29	3.39439919539168	11.5219458976757	0.280733944954128
15	68119074	SKOR1	intronic	5	6	5	6	0.500226147457171	0.250226198599843	0.498165137614679
15	68119446	SKOR1	intronic	4	5	5	45	4.11363153814718	16.9219644316392	0.0669724770642202
15	68119601	SKOR1	intronic	3	4	4	23	1.22021346579136	1.48892090209855	0.0119266055045872
15	68119718	SKOR1	intronic	8	9	8	31	1.55847864799143	2.42885569624519	0.493577981651376
15	68119905	SKOR1	intronic	5	6	6	38	3.65461364229738	13.3562008744661	0.055045871559633
15	68120418	SKOR1	exonic	4	5	5	23	0.720165555720304	0.518638427645934	0.00458715596330275
15	68177133	RNU6-2->PIAS1	intergenic	4	5	5	20	0.660009218412503	0.435612168389483	0.0036697247706422
15	68570623	FEM1B	UTR5	5	6	6	6	0	0	0
15	68871542	CORO2B	UTR5	6	7	1	26	0.942666061744787	0.888619303965426	0.0119266055045872
15	70349831	TLE3	exonic	9	10	10	23	0.404026039963371	0.163237040968484	0.0018348623853211
15	70389787	TLE3	UTR5	8	9	4	35	1.49822179162902	2.24466853691207	0.0165137614678899
15	71055675	UACA	exonic	4	5	5	5	0	0	0
15	71146577	LARP6	UTR5	9	10	4	26	0.894280243939015	0.799737154699623	0.0724770642201835
15	71507415	THSD4	exonic	4	5	5	5	0	0	0
15	72523679	PKM	UTR5	5	6	6	8	0.0605782532815383	0.0036697247706422	0.000917431192660551
15	72767180	ARIH1	exonic	4	5	4	5	0.500216042490856	0.250216089165213	0.496330275229358
15	72767208	ARIH1	exonic	13	14	7	47	1.72477126956025	2.97483593230049	0.0807339449541284
15	73660110	HCN4	exonic	4	4	4	26	0.725337988118372	0.526115197007607	0.00275229357798165
15	73660276	HCN4	exonic	5	6	1	6	0.151445633203846	0.0229357798165138	0.000917431192660551
15	74219904	LOXL1	exonic	5	6	3	38	2.59031455394482	6.70972948837836	0.026605504587156
15	74658328	CYP11A1	UTR5	5	6	6	10	0.121156506563077	0.0146788990825688	0.000917431192660551
15	74725605	SEMA7A	intronic	4	5	5	13	0.425119233719384	0.180726362878156	0.00642201834862385
15	74908260	CLK3	intronic	8	9	9	20	0.33318039304846	0.111009174311927	0.000917431192660551
15	75074494	CSK	UTR5	5	6	6	14	0.242313013126153	0.0587155963302752	0.000917431192660551
15	75230517	COX5A	upstream	3	5	5	37	2.04375025529606	4.1769151060227	0.0192660550458716
15	75747130	SIN3A	intronic	4	5	5	31	0.979067526676567	0.958573221792571	0.00275229357798165
15	75932179	IMP3	exonic	3	4	4	11	0.212023886485384	0.044954128440367	0.000917431192660551
15	77224231	RCN2	exonic	6	7	7	17	0.370585077458899	0.137333299635218	0.0036697247706422
15	77712417	PEAK1	UTR5	4	5	5	42	1.62311588782117	2.63450518529751	0.0119266055045872
15	77924978	LINGO1	intronic	7	8	3	28	0.852439254110674	0.726652681948762	0.00642201834862385
15	77925152	LINGO1	intronic	5	6	6	35	1.69811337012114	2.88358901778418	0.0146788990825688
15	78369949	TBC1D2B	exonic	5	6	6	43	8.92097573449981	79.5838080555345	0.225688073394495
15	78556968	DNAJA4	intronic	5	7	5	41	2.94557801681783	8.67642985316046	0.558715596330275
15	78632750	CRABP1	UTR5	5	6	1	33	0.994259053406945	0.988551065281674	0.00275229357798165
15	79381826	RASGRF1	intronic	5	6	6	11	0.205123053140089	0.042075466929512	0.00642201834862385
15	80696692	ARNT2	UTR5	5	6	1	20	0.776657652187691	0.603197108701696	0.0137614678899083
15	80696751	ARNT2	UTR5	4	5	5	25	0.708688988360481	0.502240082223402	0.00275229357798165
15	80987407	ABHD17C	upstream	8	13	5	28	2.27381662337008	5.1702420367141	0.7
15	80987958	ABHD17C	exonic	6	7	7	29	1.23425578166088	1.52338733456331	0.0119266055045872
15	81293301	TLNRD1	UTR5	5	6	6	26	1.11054100335092	1.23330132012367	0.00825688073394495
15	81294241	TLNRD1	UTR5	5	6	6	31	0.757228166019228	0.573394495412844	0.000917431192660551
15	82337979	MEX3B	exonic	10	11	9	21	0.739860141881439	0.547393029544823	0.0146788990825688
15	82647481	UBE2Q2P2	ncRNA	8	9	9	26	1.11454675615502	1.24221447165567	0.0146788990825688
15	82798153	GOLGA2P10	ncRNA	8	9	9	26	0.964215113926502	0.929710785924297	0.0128440366972477
15	82944968	GOLGA2P10->LOC727751	ncRNA	8	9	9	31	1.32010445682733	1.74267577693538	0.0168067226890756
15	83023968	UBE2Q2P2	ncRNA	8	9	9	21	0.826120119968178	0.682474452616237	0.0100917431192661
15	83182731	GOLGA2P10->LOC727751	ncRNA	8	9	3	27	0.894314627947172	0.799798653760288	0.0110091743119266
15	83735653	BTBD1	exonic	3	4	4	4	0	0	0
15	83735818	BTBD1	exonic	4	5	5	26	0.661364030449083	0.437402380771855	0.0018348623853211
15	83876435	HDGFL3	UTR5	8	9	5	36	1.8271996273053	3.33865847802462	0.222935779816514
15	83952175	BNC1	UTR5	4	5	5	33	1.2297303070863	1.51223662816657	0.0073394495412844
15	84322476	ADAMTSL3	upstream	8	9	9	37	1.85178747609973	3.42911685663979	0.018348623853211
15	84322857	ADAMTSL3	UTR5	7	8	8	46	2.87627972619325	8.27298506331034	0.0284403669724771
15	84898691	GOLGA2P7	ncRNA	8	9	9	23	0.829789264107935	0.688550222828788	0.00917431192660551
15	85291552	ZNF592	upstream	8	9	3	46	3.93016862104479	15.4462253898451	0.0688073394495413
15	85291878	ZNF592	UTR5	5	6	6	44	4.41314659651912	19.4758628823683	0.0788990825688073
15	85360591	ALPK3	exonic	4	5	5	16	0.379375135541034	0.143925493466778	0.0018348623853211
15	85524923	PDE8A	intronic	6	7	6	30	1.26618251844821	1.60321817002384	0.0174311926605505
15	85525199	PDE8A	UTR5	6	7	7	15	0.355506373966868	0.126384781931071	0.00275229357798165
15	85777797	LOC642423->GOLGA6L3	intergenic	8	9	9	34	0.979662228048521	0.959738081064993	0.00643382352941176
15	86338012	KLHL25	UTR5	5	6	6	17	0.630000488756207	0.39690061583306	0.0073394495412844
15	88798709	NTRK3-AS1	ncRNA	8	9	9	14	0.186574792622637	0.0348101532421799	0.00275229357798165
15	88799572	NTRK3-AS1	ncRNA	8	9	5	38	1.92469692696585	3.70445826067177	0.0165137614678899
15	90545252	ZNF710	intronic	6	7	3	42	4.5657155705263	20.8457586709463	0.0889908256880734
15	90818527	NGRN->GABARAPL3	intergenic	6	7	7	11	0.124858282272914	0.0155895906521428	0.0018348623853211
15	92396831	SLCO3A1	upstream	5	6	6	53	4.26312169894255	18.1742066199948	0.0541284403669725
15	92396944	SLCO3A1	UTR5	6	8	4	45	4.32714261767175	18.7241632336712	0.786238532110092
15	92397101	SLCO3A1	UTR5	10	22	6	52	11.5654842794472	133.760426618141	0.987155963302752
15	93199037	FAM174B	upstream	5	6	6	10	0.121156506563077	0.0146788990825688	0.000917431192660551
15	93277488	FAM174B->ASB9P1	intergenic	4	5	5	5	0	0	0
15	93425944	LINC01578	upstream	8	9	3	23	0.569568597678042	0.324408387460931	0.0055045871559633
15	95388313	MCTP2->LOC440311	intergenic	4	5	5	21	0.559032346986781	0.312517164977549	0.00275229357798165
15	95398806	LOC440311	ncRNA	5	6	6	8	0.0856312438202192	0.00733270991819782	0.0018348623853211
15	95870191	LINC01197	ncRNA	4	5	5	5	0	0	0
15	96873630	NR2F2	intronic	7	8	3	31	1.56373700412956	2.44527341808409	0.214678899082569
15	96874337	NR2F2	UTR5	4	5	5	43	2.10907225521327	4.44818577771038	0.0229357798165138
15	96874388	NR2F2	UTR5	9	10	6	18	0.626360071457249	0.39232693911593	0.477981651376147
15	96874463	NR2F2	UTR5	3	4	4	12	0.439979765348141	0.193582193915805	0.00642201834862385
15	96874511	NR2F2	UTR5	5	6	4	34	1.09474236173522	1.1984608385776	0.00458715596330275
15	96875269	NR2F2	UTR5	7	8	8	27	0.950874185818483	0.904161717255963	0.00642201834862385
15	99191775	IRAIN	ncRNA	6	7	5	43	5.87939975434807	34.5673414714282	0.101834862385321
15	99192215	IRAIN	ncRNA	4	5	5	44	4.99724197527996	24.9724273594999	0.0532110091743119
15	99557480	LUNAR1	upstream	5	6	6	13	0.212023886485384	0.044954128440367	0.000917431192660551
16	1031783	SOX8	upstream	7	8	7	42	3.64790599335094	13.3072181363257	0.215596330275229
16	1032188	SOX8	exonic	5	6	5	48	3.22925962219163	10.4281177075172	0.0275229357798165
16	1094055	SOX8->SSTR5-AS1	intergenic	3	5	5	26	0.813331104282807	0.661507485193891	0.00275229357798165
16	11038468	CLEC16A	UTR5	5	6	6	12	0.236373259571858	0.0558723178406248	0.00275229357798165
16	1115945	SSTR5-AS1	ncRNA	5	6	6	30	1.07314169377542	1.15163309491917	0.0055045871559633
16	11836509	TXNDC11	exonic	3	4	4	45	2.00817635174588	4.03277225971138	0.0110091743119266
16	11836558	TXNDC11	exonic	3	4	3	36	2.01027595751501	4.04120942536289	0.456880733944954
16	11836614	TXNDC11	UTR5	4	5	5	35	2.04115085916005	4.16629682984979	0.0192660550458716
16	11836713	TXNDC11	UTR5	3	4	4	41	1.35040502647181	1.82359373552034	0.00642201834862385
16	11891040	ZC3H7A	UTR5	8	9	6	32	0.941952625751239	0.887274749159653	0.00825688073394495
16	11891101	ZC3H7A	UTR5	5	6	6	32	1.04513680085963	1.0923109325111	0.00825688073394495
16	12009417	GSPT1	exonic	3	4	4	41	1.5278558290439	2.33434343434343	0.00642201834862385
16	12009434	GSPT1	exonic	4	5	5	36	1.39228122961932	1.93844702235027	0.0100917431192661
16	12009531	GSPT1	exonic	10	11	6	53	3.02845106043955	9.17151582547746	0.334862385321101
16	12009769	GSPT1	UTR5	4	5	5	53	1.74016764101689	3.0281834188423	0.0055045871559633
16	1202670	CACNA1H	upstream	4	5	1	34	2.04620575379764	4.18695798687458	0.0321100917431193
16	1203246	CACNA1H	UTR5	7	8	3	30	1.19395230649134	1.42552211017599	0.485321100917431
16	12070615	SNX29	UTR5	5	6	6	27	1.11773763057584	1.2493374108053	0.0165137614678899
16	1359706	UBE2I	UTR5	5	6	6	21	0.968417281828254	0.937832031743625	0.0119266055045872
16	14165184	MKL2	UTR5	10	11	11	44	2.8168893757357	7.93486575513264	0.0587155963302752
16	14395992	MIR193BHG	upstream	5	6	6	22	1.18034845132002	1.39322246653356	0.0211009174311927
16	1464531	UNKL	intronic	5	5	5	35	2.06576913715836	4.26740212803599	0.0348623853211009
16	14724152	PARN	upstream	5	6	6	6	0	0	0
16	1493742	CCDC154	intronic	5	6	6	9	0.0908673799223074	0.00825688073394495	0.000917431192660551
16	15051623	PKD1P3-NPIPA1->PDXDC1	intergenic	4	5	5	5	0	0	0
16	15736971	MARF1	UTR5	4	5	5	32	4.90610817996136	24.0698974734838	0.179816513761468
16	15737076	MARF1->MIR484->NDE1	upstream	5	6	6	29	0.719802824985234	0.518116106856724	0.0018348623853211
16	15744115	NDE1	UTR5	4	4	4	38	1.23979528879161	1.53709235810987	0.0100917431192661
16	16043469	ABCC1	UTR5	7	14	4	48	3.32350270248022	11.0456702133933	0.520183486238532
16	16326387	NOMO3	UTR5	7	8	8	9	0.0302891266407691	0.000917431192660551	0.000917431192660551
16	1756201	MAPK8IP3	UTR5	5	6	6	19	0.625363981090143	0.391080108844913	0.0055045871559633
16	1756323	MAPK8IP3	UTR5	3	4	3	4	0.500228673666855	0.250228725958501	0.499082568807339
16	17564765	XYLT1	upstream	4	43	1	83	16.3895716227608	268.618057977608	0.953211009174312
16	1876993	HAGH	UTR5	4	5	5	34	1.07041573311639	1.1457898417031	0.168807339449541
16	18937310	SMG1	exonic	6	7	3	33	1.29875941461506	1.68677601705125	0.0137614678899083
16	18995321	TMC7	UTR5	6	7	7	36	1.14585508851525	1.31298388387629	0.0073394495412844
16	19079001	COQ7	exonic	3	4	4	9	0.162977596733702	0.0265616970370932	0.00458715596330275
16	20085013	GPR139	UTR5	3	4	3	4	0.500229515733914	0.250229568411387	0.5
16	2022149	TBL3	UTR5	4	5	5	23	0.714780111170061	0.510910607324285	0.0036697247706422
16	2076942	SLC9A3R2	UTR5	5	6	1	40	1.09436483509688	1.19763439229661	0.0036697247706422
16	20911631	DCUN1D3->LYRM1	UTR5	4	5	5	33	2.94940115154958	8.69896715276198	0.0422018348623853
16	21295259	CRYM	intronic	5	6	6	11	0.151445633203846	0.0229357798165138	0.000917431192660551
16	21513145	SMG1P3	ncRNA	10	11	4	44	2.40381457889345	5.77832452970068	0.838532110091743
16	2198565	RAB26	intronic	4	5	5	42	1.65530690302743	2.74004094321025	0.0119266055045872
16	2198651	RAB26	UTR5	10	12	5	36	1.51856745876317	2.30604712681443	0.271559633027523
16	2229038	CASKIN1	exonic	10	11	1	49	2.51088631523538	6.30455008803633	0.0504587155963303
16	2229269	CASKIN1	exonic	4	5	5	53	4.22471621033908	17.8482270579018	0.0311926605504587
16	22448753	RRN3P3->SMG1P1	ncRNA	4	5	4	19	1.48172212615484	2.19550045913682	0.227522935779817
16	2246490	CASKIN1	upstream	3	4	4	29	1.38127016285241	1.90790726278633	0.0128440366972477
16	2246525	CASKIN1	upstream	6	2	2	23	2.19401438609148	4.81369912637636	0.722935779816514
16	2246919	CASKIN1	upstream	3	4	4	33	2.31902904707591	5.37789572118179	0.0165137614678899
16	2264767	PGP	exonic	3	3	3	14	0.547323274630504	0.299562766952258	0.0119266055045872
16	2273705	E4F1	exonic	5	6	6	6	0	0	0
16	22826197	HS3ST2	exonic	3	4	4	33	0.878384672582305	0.771559633027523	0.000917431192660551
16	2304000	RNPS1	exonic	3	4	4	16	0.36346951968923	0.132110091743119	0.000917431192660551
16	23160261	USP31	exonic	3	4	4	35	3.4842100924974	12.1397199686608	0.073394495412844
16	23160481	USP31	exonic	4	5	5	27	1.40424836237739	1.97191346323957	0.0146788990825688
16	23160652	USP31	upstream	3	4	4	42	2.05755305402763	4.23352457013841	0.0165137614678899
16	23313671	SCNN1B	UTR5	3	4	4	21	0.545887604938939	0.297993277225971	0.0018348623853211
16	23569360	UBFD1	exonic	5	6	6	36	2.63401292916371	6.93802411100159	0.0330275229357798
16	2390590	ABCA3	UTR5	3	4	4	10	0.181734759844615	0.0330275229357798	0.000917431192660551
16	24551238	RBBP6	UTR5	5	6	6	15	0.389904703695608	0.15202567796396	0.00275229357798165
16	24740990	TNRC6A	upstream	18	19	9	53	5.61552372491494	31.5341067050825	0.629357798165138
16	24741236	TNRC6A	intronic	8	9	9	52	3.844497725568	14.7801627618975	0.055045871559633
16	25026583	ARHGAP17	UTR5	6	7	7	41	2.65166249243112	7.03131397376602	0.0201834862385321
16	25703353	HS3ST4	UTR5	4	5	5	52	4.54100755500118	20.6207496145778	0.0688073394495413
16	25703623	HS3ST4	UTR5	15	15	3	55	5.39487829695818	29.1047118389904	0.309174311926605
16	25703701	HS3ST4	UTR5	7	8	1	53	7.30457193920833	53.3567712150698	0.0917431192660551
16	25703794	HS3ST4	exonic	4	5	5	39	5.11678130003227	26.18145087236	0.0899082568807339
16	25704035	HS3ST4	exonic	3	4	4	53	3.41585077177839	11.668036495059	0.0357798165137615
16	2723501	ERVK13-1	upstream	4	5	5	32	1.83985438358237	3.38506415278726	0.0192660550458716
16	27325103	IL4R	upstream	4	5	5	22	0.86266204936145	0.744185811408497	0.00917431192660551
16	28074518	GSG1L	exonic	12	13	9	48	6.12760719568828	37.5475699446508	0.118348623853211
16	28074867	GSG1L	upstream	3	4	3	38	1.93121974191908	3.729609691578	0.493577981651376
16	281164	LUC7L->FAM234A	intergenic	5	6	6	6	0	0	0
16	28375956	NPIPB6->EIF3C	intergenic	3	4	4	24	0.605782532815383	0.36697247706422	0.000917431192660551
16	28761970	EIF3C->NPIPB9	intergenic	3	4	4	16	0.36346951968923	0.132110091743119	0.000917431192660551
16	28834813	ATXN2L	exonic	6	7	7	20	0.662814584443893	0.43932317335153	0.00642201834862385
16	28875215	SH2B1	UTR5	8	9	5	11	1.5693181226833	2.46275937018222	0.423853211009174
16	28936433	RABEP2	exonic	4	5	5	39	3.50679458712043	12.2976082762572	0.0587155963302752
16	28962655	NFATC2IP	exonic	4	5	5	24	0.998419573191077	0.996841644131052	0.0073394495412844
16	29467054	SLX1A->SLX1B	exonic	4	5	5	21	0.529549088740953	0.280422237386374	0.00275229357798165
16	2955302	FLYWCH2->FLYWCH1	intergenic	3	4	4	23	0.575493406174614	0.331192660550459	0.000917431192660551
16	2962049	FLYWCH1	UTR5	3	4	4	5	0.0604947546156882	0.00365961533601233	0.0036697247706422
16	29817723	MAZ	intronic	8	9	1	53	6.14399512412648	37.7486760852899	0.207339449541284
16	29817807	MAZ	intronic	5	6	3	53	3.41193067403538	11.6412709244236	0.0752293577981651
[truncated: 4,102 more rows]
