# Supplementary material for: Abundancy of polymorphic CGG repeats in the human genome suggest a broad involvement in neurological disease
Source: Sci Rep. 2021 Jan 28;11:2515. doi: 10.1038/s41598-021-82050-5 (PMC7844047; doi:10.1038/s41598-021-82050-5)
Supplement: Supplementary file 3 — Supplementary Table 2. [file 41598_2021_82050_MOESM3_ESM.txt]

Median_Repeat_Length	Total_Repeat_Loci	Repeat_Length_Variance	Genes
2	2	3.87743322968464	CASKIN1, PCDH11Y
3	21	5.59656056102228	PPM1J->FAM19A3, HOOK1, WNK1, LRR1, SPTLC2, BNIP2, PGP, CSNK2A2, ZSCAN30, SUGP2, TSHZ3, MIR1268A, TMEFF2, RHOQ, LOC105377621, PTP4A1, KCNQ5, ELFN1, DENND1A, PORCN, TTTY14
4	875	3.30419724675236	SCARNA2, KCNA3, RAP1A, DDX20, SDF4, DVL1, ATAD3B, ATAD3A, ANKRD35, UBQLN4, IGSF9, XPR1, KIAA1614, COLGALT2, IVNS1ABP, NAV1, ELK4, FAM43B, SERTAD4-AS1, SMYD2, KCTD3, SKI, ECE1->NBPF3, MARK1, H3F3AP4, CDC42BPA, WNT3A, TTC13, EXOC8, AKT3->LOC339529, EFCAB2, PRDM16, TMEM54, ARHGEF16, AGO1, POU3F1, RRAGC, NDUFS5->MACF1, MACF1, HEYL, NFYC-AS1, CITED4->CTPS1, YBX1, PTPRF, ZSWIM5, AJAP1, DMRTA2, RNF11, K…
5	1162	5.00601995891514	NTNG1, PRPF38B, CELSR2, KCNC4, KCNA3, PHTF1, B3GALT6, KAZN, MCL1, SNX27, C2CD4D, LOR, FNDC10, CLK2, MEX3A, RHBG->C1orf61, IGSF9, EPHA2, FBXO42, GPR161, ESPNP, LOC102724601->RABGAP1L, RCC2, RASAL2, ARHGEF10L, RALGPS2, DHX9, RGL1, IGSF21, RNF2, IFFO2, UBR4, NEK7, LRRN2, MAPKAPK2, PINK1, TRAF5, SKI, ECE1, ESRRG->GPATCH2, RAP1GAP, HLX, SUSD4, ARF1, EPHA8, EGLN1, DISC1, IRF2BP2, LUZP1, FMN2, MIR1273E,…
6	1284	5.29071708838875	CASZ1, VAV3-AS1, FAM102B, CELSR2, MOV10, VANGL1, UBE2J2, FCGR1B, PRDM2, LOC100996724, LIX1L, RNF115, NBPF19, NBPF25P, FCGR1CP->RNVU1-19, HIST2H2BF, PLEKHO1, PRPF3, RPRD2, FNDC10, GATAD2B, ATP8B2, SHE, EFNA3, ASH1L-AS1, YY1AP1, SMG5, PLEKHM2, FAM78B, MPZL1, SLC19A2, RFWD2, ARHGEF10L, LINC01732->LINC01699, SMG7, RNF2, IVNS1ABP, CDC73, CAPZB, NR5A2, CAMSAP2, PHLDA3, NAV1, ARL8A, LGR6, ADORA1, MFSD4A…
7	708	6.60122183274646	GPR88, CASZ1, HIPK1, MAN1A2, CCNL2, PRDM2, LOR, FAM78B, POGK, RCC2, GNB1, SHCBP1L, LAMC1, OTUD3, RCOR3, USP48, ENAH, EPHA8, TAF5L, URB2, ID3->MDS2, ZBTB18, HNRNPU, NLRP3, PDIK1L, HMGN2, ARID1A, AHDC1, SDC3, ADGRB2, PTP4A2, ZBTB8B->ZBTB8A, MAP7D1, MIR3659->LINC01343, RRAGC, PTPRF, BTBD19, FOXD2, DMRTA2, BTF3L4, LRP8, ROR1, SRSF11, ZZZ3, LOC100130417->SAMD11, TMED5, PTBP2, CLSTN1, LOC100129620, HIF…
8	479	7.29801146486675	ZNF697, NOTCH2, ATAD3B, ATAD3A, NOTCH2NL, NBPF25P, CERS2, SNX27, UBAP2L, ZBTB7B, EFHD2, RXRG, GNB1, IFFO2, CAMSAP2, KIF21B, RPS6KC1, SMYD2, CNIH3->WDR26, TRIM67, IRF2BP2, CNR2, PLD5, AKT3->LOC339529, HES5, SELENON, FAM110D, FAM110D->ZNF593, SRSF4, ZBTB8B->ZBTB8A, FNDC5, CSMD2, STK40, FOXO6, LINC01398->DMBX1, NFIA-AS2->NFIA, SYDE2, DDAH1, LMO4, BARHL2, ZNF644, GFI1, DR1, ABCD3, NKX2-3, LBX1, TRIM8…
9	346	8.74331113695754	NGF->VANGL1, ATP1A1, BCL9->NBPF19, RPRD2, ATP1B1, ESPNP, RC3H1->LOC102724601, PAX7, ZNF281, EIF4G3, TP53BP2, CNIH3, LINC01703->ACBD3, LYST, ARID1A, PRDM16, RNF19B, AGO4, MANEAL, HIVEP3, YBX1, ZCCHC11, DMRTB1, NEXN-AS1, DDAH1, DR1, BCAR3->MIR760, TLX1, PITX3, INPP5F, CTBP2, SEPHS1, FAM171A1, DNAJC1, WAC, MCU, EIF5AL1, PTEN, FRA10AC1, GUCY1A2, SLC35F2->RAB39A, BRSK2, CALCA, DUSP8->KRTAP5-AS1, WT1, …
10	197	9.45581858837702	TRIM33, ASH1L-AS1, DEDD, PBX1, FAM78B, BRINP2, NFASC, CNTN2, VASH2, KCNK2, ARID1A, ZNF362, B4GALT2, POMGNT1, EFCAB14, DMRTA2, FAF1, GLIS1->NDC1, SSBP3, ESPN, LRRC7, ERRFI1, KLHL17, CNNM1, HMX3, KNDC1, ARHGAP21, FZD8, PCDH15, JMJD1C-AS1, UNC5B, LOC642361->NUTM2B-AS1, NRG3, QSER1, LMO2, LTBP3, C11orf68, C11orf80, RPLP2, CD151, MVK, MAPKAPK5-AS1, DTX1, FBXL14, GRASP, MARCH9, CAND1, ARHGEF7-AS2, SOX1…
11	146	13.844668496996	LOR, UBE2Q1, CDK11B, PLXNA2, STUM, PCNX2, KDM1A, AKT3->LOC339529, ARID1A, POU3F1, DDAH1, BARHL2, ADRB1, FGFR2, PWWP2B, FAM171A1, ST8SIA6, HTR7, PCGF5, RASSF10, QSER1, RCOR2, SF1, CHKA, CKAP4, HECTD4, MIR8072, HOXC13, HOXC12, XPOT, PTMS, RAB21, FAM155A, FOXO1, INTS6, YY1, TMEM229B, IRF2BPL, NIPA1, MEX3B, GSPT1, MKL2, SMG1P3, CASKIN1, ENPP7P13, NKD1, TOX3, IRX3, ST3GAL2, ZFHX3, CDYL2, JPH3, SHISA6,…
12	99	14.5675017946056	GATAD2B, ASH1L-AS1, PLEKHM2, ELF3->GPR37L1, EGLN1, AHCTF1, ZNF362, DOCK7, FOXD3, NKX2-3, PTF1A, PRKG1, CCDC6, ZNF503, ANKRD13D, FAM222A, CUX2, MED13L, RILPL1, ATP2B1-AS1, ZIC5, AKAP11, PPP2R5C, BCL11B, REREP3, RAB26, ZNF423, ZFHX3, FOXF1, CDK5R1, HDAC5, VEZF1, MIB1, SALL3, MAST1, MEX3D, LINGO3, LSM14A, ELAVL1, RBMS1, NFE2L2, NCKAP1, PLCL1, FEV, SOS1, NRXN1, FBXO41, RALGAPA2, NDRG3, ABCG1, LOC1027…
13	85	19.7301192227068	CASZ1, ATXN7L2, LOR, RALGPS2, ESRRG, IRF2BP2, RNF220, LRP8, NFIA, CPXM2->CHST15, WAC, C11orf87, CBL, PKNOX2, TNKS1BP1, APPL2, SPPL3, PDE1B, LINC00365->LINC00384, SOX21, PPP2R5C, MTA1, PELI2, PCSK6, ABHD17C, GSG1L, ZNF267->LOC102723753, ENPP7P13, CREBBP, LINC02139->LINC00311, UBTF, ZBTB4, CBX4, GACAT2, MUM1, BTBD2, SIX5, AP2S1->ARHGAP35, ZNF865, POU3F3, NCK2, TLK1, HOXD11, SPEG, CUL3, PTPRT, YTHDF…
14	55	19.2140638989109	FAM102B, NOTCH2, LOC729867, ABL2, WNT4, PTP4A2, POMGNT1, ABRAXAS2->ZRANB1, ZNF503, TM9SF3, CPT1A, CKAP4, BHLHE41, DIP2B, GDF11, ZNF219, FOXG1, PPP4R3A, ARIH1, ABCC1, MAF, ATP6V0A1->NAGLU, HOXB4, EIF5A, WTH3DI, FMNL2, STK39, HOXD13, KANSL1L, CYP26B1, RGPD1->RGPD2, MIR4436A->LOC654342, SULF2, ADARB1, NONE->MIR3648-1, RTN4R, EOMES, LOC101927636, POU4F2, LCORL, PCDH1, PDE4D, PHF10, NRSN1, GNB2, SP8, …
15	46	19.4767273455956	PGBD5, ZBTB8B, TCERG1L, CRTAC1, KCTD12, FOXG1, PCNX1, RBPMS2, HS3ST4, TFAP4, CHD9, AMFR, GGNBP2, WIPF2, CDH2, AFF3, POU3F3, GDF7, DGUOK-AS1->TET3, NKX2-4, RIMS4, TBX1, CSNK1E, TSC22D2, TMEM158, SCAP, FEZF2, CNTN3->MIR4444-2, NAT8L, SLC4A4, FBXL17, CNOT6, SLC35F1, TMEM200A->SMLR1, ARID1B, RUNX2, KMT2E, AUTS2, PEG10, LRP12, SCRT1, MIR2861->MIR3960, SOX3, FAM50A, ARX, OTUD5
16	37	37.1201649084357	FLJ37453, ZNF281, EIF4G3, KCNMA1, NCOR2, ARID2, SOX1, NPAS3, FBRS, GNAO1, NOG, NAA38, ASXL3, GIPC1, MBD3, AFF3, ACVR2A, SP9, GALNT14, RGPD1->RGPD2, MIR4436A->LOC654342, KIF3B, LPP, EIF4E3, PHOX2B, PIGG->PDE6B, ANKRD17, ZSWIM6, UBE2QL1, LINC01607, ZNF618, LMX1B, FOXD4L4->LOC101928381, LOC101928381->FOXD4L5, PIH1D3->FRMPD3-AS1, SLC6A8, REPS2
17	27	34.2397061119546	ARID1A, VEGFB, KRAS, ZIC5, NLK, LOC105371730, MED13, ZNF521, MEX3C, MBD2, EVX2, BMPR2, TCF7L1, MIR4436A->LOC654342, HES1->LINC02036, SEL1L3, GSX2, SEMA5A->SNHG18, SMARCD3, TWIST1, TTYH3, HOXA13, PTPN12, FUBP3, DCAF12L2, LOC729609->MAP7D2
18	19	41.1548401034609	SKIDA1, DEAF1, ERC1, HOXC8, LINC00403, DISP2, SRP68, BCL2L11, EN1, GGT8P->ACTR3BP2, ACTR3BP2->NONE, PLXND1, BOD1L1, FAM193B, ZNF713, EGR3, C8orf88, AR, ZNF711
19	17	53.8913131982943	NOTCH2NL, NBPF25P, LINC01704->CD1D, EIF4G3, RRAGC, AEBP2, LINC01065->LINC00558, TNRC6A, DAZAP1, CAPNS1, ADNP-AS1, GMEB2, NCAM2, CHD7, RNF38->MELK, USP9X, SHROOM4
20	14	63.0820729763913	BCL11B, DDX42, MEX3D, HCN2, LOC105373553, MIR4436A->LOC654342, TRIO, ZSWIM6, ARID1B, ANKS1A, MNX1, CHD7, LOC101928381->FOXD4L4
21	7	93.5852947662674	ARID2, NONE->GOLGA8B, ZFHX3, MIR4436A->LOC654342, CAMK2B, VKORC1L1, LOC101928381->FOXD4L5
22	12	73.5933107276737	PRKACB, SLCO3A1, ZFHX3, HOXB3, CHD3, WIZ, LOC105373553, DNMT3A, EHBP1, RGPD1->RGPD2, ANKRD17
23	7	84.0525416554471	KCND3->LINC01750, FAM20B, NFATC3, POU3F3, SOWAHC->RGPD5, TENM3, RPS6KA3
24	5	63.2966582579454	MBD6, ZFHX3, NATD1, PURA, PTCHD1
25	3	104.891058811203	MGAT4A, MMP24, LOC101929243
26	1	3.32250360148609	ZNRF3
27	1	139.116607273738	SKOR2
28	3	15.1810773753087	KMT5A, CNOT6L, FMR1
29	4	107.298989007527	MANEAL, DACH1, ZNF532, MIR4436A->LOC654342
30	1	56.5201203316458	AFF2
31	3	136.357365802231	LOR, CARM1, POU3F3
32	1	8.4381125685546	SOBP
34	2	79.4660120645213	NOVA2, POU3F3
35	1	59.5359676835073	ZFHX3
36	1	360.83454801307	RGPD5->RGPD8
38	1	13.9486357034702	TTC3P1->MAGEE2
40	1	300.198990741443	RGPD2
42	1	146.281821883316	NEDD4->RFX7
43	2	218.683807486811	SKIDA1, XYLT1
45	1	430.013600559389	RGPD2
46	1	392.702491975636	RGPD2
47	1	338.533944635291	RGPD2
52	1	391.021677155205	SAMD1
53	1	622.340324849833	SAMD1
54	1	437.011934187581	RGPD5->RGPD6
56	1	411.644299542548	RGPD5->RGPD6
