# Supplementary material for: Abundancy of polymorphic CGG repeats in the human genome suggest a broad involvement in neurological disease
Source: Sci Rep. 2021 Jan 28;11:2515. doi: 10.1038/s41598-021-82050-5 (PMC7844047; doi:10.1038/s41598-021-82050-5)
Supplement: Supplementary file 4 — Supplementary Table 3. [file 41598_2021_82050_MOESM4_ESM.txt]

Gene	Haploinsufficency Index (%)	pLi Score	Cohort Polymorphism Rate (%)
ACSF3	79.2	0	0
ACVR1	3.27	0.924	14
ADAP1	69.81	0.858	2.5
ADCY5	11.41	0.999	5.56
ADNP	9.79	0.998	3.54
AFF2	2.76	0.997	90
AFF3	20.57	1	59.09
AFF4	11.5	1	0
AGO1	2.94	1	2
AGO4	14.04	0.993	7
AHDC1	18.42	0.999	0.5
AIFM1	6.56	0.994	0
AKT3	2.71	0.999	53
AMER1	62.06	0.985	2.53
ANKH	40.3	0.111	50.5
ANKRD11	75.55	1	50
AP1S2	10.13	0.781	3
AP2S1	37.41	0.905	7.5
AP4E1	43.26	0.997	49.5
ARF1	17.12	0.805	9
ARHGAP35	21.6	1	7.5
ARHGEF6	14.42	0.995	0.5
ARID1A	9.63	1	10.5
ARID1B	14.17	1	46
ARID2	11.02	1	65.5
ARMC9	62.2	0	0
ARX	20.25	0.745	15.5
ASCL1	3.46	0.75	51
ASXL1	20.78	0	16.5
ASXL2	43.83	0.979	0
ASXL3	13.78	1	80.3
ATAD3A	65.43	0.336	1.5
ATN1	8.41	0.996	8.25
ATP1A1	33.72	1	4
ATP2A2	26.18	0.994	1
ATP6V0A1	20.07	0.998	11
ATP6V0A2	46.77	0	0
ATP7A	30.07	0.999	0
AUH	64.75	0.005	50
AUTS2	0.51	0.997	35.5
BCL11A	0.61	0.989	6.5
BCL11B	12.44	0.904	62
BCOR	16.71	1	8
BCORL1	36.48	0.991	12.5
BICD2	50	0.228	18.5
BMP2	0.64	0.926	3
BMPR2	1.48	1	23.5
BPTF	36.79	1	4
BRAF	8.98	1	0
BRPF1	15.78	0.999	14
BRSK2	60.26	0.894	16
CABP7	36.64	0.884	5
CACNA1A	35.52	1	16
CACNA1C	8.42	1	0
CACNG2	14.39	0.947	65
CAMK2B	16.28	0.634	18.18
CAMTA1	2.22	1	0.5
CAPN10	53.52	0	0
CASK	3.08	1	50.5
CASZ1	12.36	1	41.24
CBL	3.6	0.01	83.5
CCBE1	44.75	0	0.5
CCNK	16.64	0.995	2
CDC42BPB	65.08	1	5.1
CDH15	74.65	0	0
CDH2	0.55	0.943	52
CDK13	11.16	0.947	57.5
CDK5RAP2	55.08	0	18
CDK8	1.81	0.878	0
CDKL5	13.18	0.995	0
CDON	39.54	0	2
CELF2	1.73	0.998	1
CELF4	4.37	0.952	1.5
CENPF	59.38	0	3
CHD3	16.92	1	26
CHD7	2.4	1	68.5
CLIP1	9.83	0.994	8
CLTCL1	72.86	0	1
CNKSR2	7.56	0.999	65
CNOT3	49.76	1	24
CNTNAP2	4.94	0.005	1
COG6	27.36	0	0.5
COL4A3BP	14.73	0.989	1.5
CREBBP	0.62	1	14.65
CSNK2A1	2.89	0.999	0
CTCF	2.59	0.996	2
CTSA	42.59	0.001	0
CTSD	51.46	0.647	0.5
CTTNBP2	26.94	0.01	50
CUL3	4.57	0.933	48
CUX2	20.94	1	5
CYB5R3	67.3	0.163	6
DEAF1	76.16	0.015	96.5
DEGS1	54.51	0.847	2
DENND5A	20.2	0.998	3.5
DEPDC5	37.92	1	0
DIP2B	27.8	1	94
DLG3	14.46	0.999	49.5
DLL1	4.66	0.998	0
DMD	0.27	1	1
DNMT3A	3.99	0	23
DONSON	35.71	0	48
DPP6	42.27	0.903	3.5
DPYSL5	32.42	0.997	0
DSCAM	11.07	1	9.18
DUSP15	63.28	0	1
DVL3	24.2	0.989	22.5
DYM	20.38	0	2
DYNC1H1	28.69	1	0
DYRK1A	3.69	0.999	0.5
EBF3	3.89	0.997	0.5
EHMT1	62.96	1	14.95
EIF5A	21.7	0.875	13
ELAVL3	18.52	0.78	2
EMX2	7.32	0.93	1.5
EP300	0.67	1	0.5
EPB41L1	14.68	0.989	10.5
ERF	36.32	0.937	1.5
EZH2	3.07	1	1
FAT4	57.14	1	0.5
FBN1	2.53	1	1
FBXO11	4.34	1	5
FBXW7	2.06	1	50
FGD1	18.2	0.95	5
FGF12	3.96	0.74	0
FGFR1	0.42	0.967	0.5
FGFR2	0.5	0.999	4.5
FGFR3	6.4	0.147	7
FKRP	60.13	0.017	15.5
FKTN	13.7	0.003	0.5
FLNA	8.01	1	0
FMN2	13.15	0.976	19
FMR1	2.45	0.297	100
FOSL2	25.31	0.912	0
FOXP1	0.14	0.999	2.5
FRAS1	41.67	0	0
FRMPD4	25.72	0.999	0
GABBR2	15.02	1	27
GABRB3	8.38	0.995	13
GAMT	62.39	0	0.5
GATAD2B	10.42	0.997	5
GDF6	17.17	0.898	0
GDI1	30.35	0.982	6.5
GIGYF1	37.39	0.996	55.61
GJA1	1.17	0.173	0
GLI2	4.89	0.997	2.5
GLI3	20.82	1	33.5
GNAO1	7.72	0.978	39.5
GNAS	8.83	0.999	25
GNB1	22.4	0.992	50.5
GNB2	26.54	0.984	37
GPC3	1.17	0.983	0
GPRIN1	85.54	0.722	63.5
GRHL3	23.63	0.991	0
GRIK2	2.34	0.997	0
GRIN1	45.24	0.929	0.5
GRIN2D	56.67	0.997	50.5
GTF2E2	15.44	0.131	59
GTF2H5	30.21	0.045	4
GTPBP2	30.5	0.989	6.5
HCCS	40.92	0.939	24
HCFC1	41.35	1	0
HCN1	24.96	0.996	9.5
HDAC4	7.56	1	7.5
HECTD1	8.77	1	6
HECTD4	23.9	1	22
HERC1	19.82	1	0.5
HGSNAT	68.49	0	1.5
HIVEP3	41.45	0.838	1.5
HNRNPD	3.61	0.987	47.5
HNRNPU	7.66	1	50.5
HRAS	0.08	0.038	72.22
IDUA	69.73	0	70.41
INPP5E	77.32	0.299	0
INTS1	52.91	0.135	0.5
IQSEC1	55.81	1	4.04
IQSEC3	56.71	0.839	1.5
IRF2BPL	48.88	0.961	22
JAM3	47.11	0.003	1.5
KANSL1	16.23	1	19.7
KAT6A	19	1	52.5
KAT6B	7.97	1	49.5
KCNB1	21.33	0.973	0.5
KCNC1	7.34	0.673	1.5
KCNC3	75	0.815	12
KCND3	7.82	0.934	60
KCNJ11	3.95	0.307	1
KCNK4	56.96	0.149	1
KCNK9	43.67	0.116	8.5
KCNMA1	0.89	0.999	20
KCNQ3	19.77	0.96	13
KCNQ5	12.28	0.998	2.5
KDM1A	5.57	0.999	2.5
KDM5C	11.71	0.999	0.5
KDM6A	4.72	1	14
KDM6B	40.32	1	0
KIAA0232	62.19	1	0
KIF2A	6.85	0.998	0
KMT2A	17.01	1	11
KMT2C	53.58	1	3.5
KMT2E	19.81	1	22.5
KRAS	0.47	0.001	46.5
LAMC3	69.93	0	1
LAMP2	54.6	0.937	2.5
LARP4B	57.09	1	0.5
LDB1	2.25	0.817	1.5
LINGO1	14.58	0.942	1
MACF1	4.28	1	45.5
MAF	13.33	0.411	76.5
MAN1B1	82.46	0	0
MAOA	43.16	0.989	60
MAP2K1	5.71	0.991	0
MAP2K2	38.94	0.824	0
MAPK8IP3	54.75	1	51
MECP2	1.39	0.663	1.5
MED13	5.27	1	31.5
MED13L	7.11	1	9.69
MIB1	10.17	0	1
MLYCD	65.55	0.001	0.5
MOCS1	46.83	0.086	0
MOV10	45.41	0.993	0
MSL2	14.01	0.969	1
MVK	64.65	0.027	0.5
MYO5A	15.8	1	2
NAGLU	67.16	0.006	11
NALCN	24.28	0.007	4.5
NCOA1	1.91	1	3.5
NDE1	35.66	0.139	0
NDUFS3	32.44	0.16	0
NDUFS7	69.79	0.707	0.5
NEDD4L	8.66	1	0
NFATC1	22.25	0.987	0.5
NFE2L3	76.8	0	0
NFIA	0.28	0.999	9
NFIB	0.39	0.984	1.5
NFIX	1.34	0.984	5.79
NHS	3.57	0.999	5.5
NIPBL	3.01	1	2
NKX2-1	1.5	0.068	1.5
NLRP3	75.44	0.632	1
NOG	0.85	0.681	4
NR2F1	2.69	0.963	13.5
NR3C2	4.63	0.992	0.5
NRXN1	0.81	1	3
NRXN2	30.85	1	1
NSD1	29.19	1	0.5
NTNG2	33.16	0.943	51
NTRK2	2.93	1	0
ODC1	13.35	0.927	0.5
PACS1	38.02	1	0
PAFAH1B1	2.21	0.999	85
PAK1	3.16	0.816	5
PAX1	38.4	0.543	0
PAX5	1.77	0.977	0.5
PAX9	1.94	0.297	0
PBX1	0.86	0.86	1
PCDH19	6.65	0.993	22
PDE4D	4.24	0.992	8
PDSS2	16.76	0	48
PEX3	27.6	0.001	0.5
PGAP1	32.33	0.239	0
PHF12	6.42	1	3
PHF2	54.82	0.981	47.94
PHF21A	2.85	1	2
PHF3	36.85	1	0.5
PHIP	12.52	1	9.09
PIGG	73.18	0	45.5
PIGN	42.61	0	1.5
PIGO	35.9	0	0
PIGV	47.94	0.001	12.5
PIK3CA	0.26	1	1
PIK3R2	48.46	0.975	6
PLCB1	5.05	0.995	0.5
PLXNA3	37.46	0.999	1.5
POLA1	0.01	1	0
POMGNT1	12.2	0	44
PORCN	12.63	0.992	1.5
PPM1D	14.25	0.074	1
PPP1CB	4.52	0.995	9.5
PPP1R21	37.35	0.003	34.5
PPP1R9B	54.11	0.995	1
PPP2CA	2.18	0.979	0
PPP3CA	5.1	0.996	27
PPP5C	36.6	0.998	0.5
PRKD1	2.79	0.001	0
PRPF18	17.72	0.068	8.08
PRR12	71.51	1	5.5
PRRT2	70.09	0.266	3
PTCH1	0.48	1	18.5
PTCHD1	6.56	0.936	43.5
PTEN	0.07	0.961	9.5
PTH1R	14.99	0.582	0
PTK7	29.42	0.985	1
PTPN12	3.39	1	96.46
PUF60	24.05	0.781	2
PURA	9.4	0.834	12.5
QRICH1	11.67	1	9
RAC1	0.73	0.497	0.5
RAI1	47.54	0.997	0
RARB	1.32	0.999	0.5
RASIP1	36.86	0.954	0.5
RBM10	31.4	1	0
RBPJ	0.58	1	4.55
RELN	1.1	1	59.5
RLIM	21.45	0.988	0.5
RORB	2.68	0.997	0.5
RPS6KA3	4.88	1	34.85
RUNX2	0.21	0.993	91.5
RYR2	14.03	1	1
SALL1	5.63	0.998	0
SALL3	49.02	0.066	13
SATB1	2.15	0.997	12
SATB2	1.6	0.999	0
SCN1B	48.18	0.184	11.5
SCN8A	5.53	1	5.5
SET	2.03	0.952	1
SETBP1	4.67	0.998	3.5
SETD1A	12.55	1	1
SETD1B	63.56	0.142	1.5
SETD2	8.64	1	76.5
SETD5	12.88	1	32
SGSH	69.12	0	0
SHANK1	76.11	1	12
SHANK2	45.57	1	55
SHANK3	60.1	1	5.5
SHH	0.66	0.9	0
SHOC2	5.7	0.987	5.5
SHROOM4	44.15	0.995	74
SIK1	67.79	0.988	11.5
SIL1	17.56	0.003	0
SIN3A	7.32	1	0.5
SIX3	12.2	0.338	5
SKI	34.04	0.975	49.5
SLC1A2	11.24	0.854	0
SLC4A4	6.26	1	13
SLC6A3	18.93	0.994	0
SLC6A8	22.63	0.988	33.67
SLC9A6	22.85	0.954	0.5
SLC9A7	24.42	0.92	2.5
SMAD4	0.21	0.988	7.5
SMAD6	18.83	0	3
SMARCA4	2.95	1	71.5
SMARCB1	8.07	0.995	4
SMARCC2	20.29	1	7.5
SMURF1	10.7	0.998	50.5
SNX5	51.1	0.698	0.5
SOS1	4.03	1	1.5
SOX10	2.77	0.9	3
SOX11	20.02	0.335	0
SOX2	0.54	0.383	0.5
SOX4	24.67	0.372	50.5
SOX5	0.74	0.998	1
SPAST	9.51	0.999	1.5
SPRED1	13.12	0.783	1.5
SPTLC2	35.71	0.713	1.5
SQSTM1	30.77	0.002	10
SRCAP	34.43	1	0.5
SRSF1	1.47	0.988	49
SRSF11	11.85	1	10.5
STAG1	8.33	1	13
STAG2	9.67	1	0
STT3B	19.32	1	1.5
SUFU	5.1	0.998	1
SYNGAP1	19.65	1	68
TAB2	5.38	0.999	14
TANC2	8.68	1	2.53
TBC1D7	30.46	0	27.5
TBL1XR1	6.88	0.998	25
TCF12	2.07	0.986	0
TCF4	0.38	1	3.5
TCF7L2	0.77	0.995	0.5
TFAP2A	1.19	0.982	2
TGFBR1	1.85	0.913	13.5
THOC2	4.98	1	40.5
TLK2	12.26	1	3
TMEM165	50.37	0.931	0
TMEM63A	61.8	0.001	0
TNPO2	28.97	1	0
TRA2B	8.22	0.996	1
TRIO	25.7	1	52.02
TRIP12	3.78	1	6
TSPAN7	17.96	0.855	13
TUBA1A	4.83	0.799	1
TUBB4A	42.56	0.014	1
TWIST1	5.34	0.574	8
UBTF	9.84	1	97
UNC80	13.16	0.36	1.5
UPF1	33.92	1	1.5
USP7	6.46	1	37.5
USP9X	3.82	1	27.5
VAMP2	15.94	0.822	1
VEZF1	5.55	0.983	5
WAC	9.64	1	12.5
WDFY3	21.08	1	0.5
WDR26	10.72	0.999	7
XYLT1	36.69	0.966	95.41
YTHDF3	6.55	0.968	0.5
YY1	4.22	0.958	48.5
ZBTB10	26.88	0.955	4
ZBTB18	8.38	0.962	9
ZC4H2	20.36	0.813	4.5
ZEB2	0.37	1	0
ZFHX3	2.56	1	95
ZMIZ1	11.32	0.999	7.5
ZMYM2	16.29	1	2
ZMYND11	16.99	1	0.5
ZNF292	26.56	1	1
ZNF592	48.68	0.902	4
ZNF711	30.43	0.985	26
ZSWIM6	10.66	0.358	71.94
