# Supplementary material for: Abundancy of polymorphic CGG repeats in the human genome suggest a broad involvement in neurological disease
Source: Sci Rep. 2021 Jan 28;11:2515. doi: 10.1038/s41598-021-82050-5 (PMC7844047; doi:10.1038/s41598-021-82050-5)
Supplement: Supplementary file 5 — Supplementary Table 4. [file 41598_2021_82050_MOESM5_ESM.txt]

Gene Symbol
A2ML1
ABCC9
ABCD1
ABCD4
ABHD5
ACAD9
ACBD6
ACO2
ACOX1
ACSF3
ACSL4
ACTB
ACTG1
ACTL6A
ACTL6B
ACVR1
ACY1
ADAR
ADAT3
ADGRG1
ADK
ADNP
ADRA2B
ADSL
AFF2
AFF3
AGA
AGO4
AGPAT2
AGTR2
AHCY
AHDC1
AHI1
AIFM1
AIMP1
AK1
AKT3
ALDH18A1
ALDH3A2
ALDH4A1
ALDH5A1
ALG1
ALG12
ALG13
ALG2
ALG3
ALG6
ALG8
ALG9
ALX1
ALX4
AMPD2
AMT
ANK2
ANK3
ANKH
ANKRD11
ANO10
ANP32A
ANTXR1
AP1S2
AP3B1
AP3B2
AP4B1
AP4E1
AP4M1
AP4S1
APTX
ARFGEF2
ARG1
ARHGEF6
ARHGEF9
ARID1A
ARID1B
ARID2
ARL13B
ARL14EP
ARL6
ARMC9
ARSE
ARX
ASCL1
ASH1L
ASL
ASNS
ASPA
ASPM
ASXL1
ASXL2
ASXL3
ATAD3A
ATIC
ATM
ATP1A2
ATP1A3
ATP2A2
ATP6AP2
ATP6V0A2
ATP7A
ATP8A2
ATR
ATRX
AUH
AUTS2
AVPR2
B3GLCT
B4GALT1
B4GALT7
BAZ2B
BBS1
BBS10
BBS12
BBS2
BBS4
BBS5
BBS7
BBS9
BCKDHA
BCKDHB
BCL11A
BCOR
BCS1L
BLM
BPTF
BRAF
BRPF1
BRWD3
BSCL2
BTD
BTK
BUB1B
C12ORF57
C5ORF42
CA2
CA8
CACNA1A
CACNA1G
CACNG2
CAMK2A
CAMK2B
CAMTA1
CAPN10
CAPN15
CAPRIN1
CASK
CASZ1
CBL
CBS
CC2D1A
CC2D2A
CCBE1
CCDC22
CCDC78
CCNQ
CDC42BPB
CDH15
CDK10
CDK13
CDK5RAP2
CDKL5
CDON
CELF2
CENPJ
CEP135
CEP152
CEP290
CEP41
CHAMP1
CHD2
CHD3
CHD4
CHD7
CHD8
CHKB
CHL1
CHMP1A
CIT
CLCN4
CLCNKB
CLIC2
CLN3
CLN5
CLN6
CLN8
CLTC
CLTCL1
CNKSR1
CNKSR2
CNOT3
CNTNAP2
COG1
COG6
COG7
COG8
COL4A1
COL4A2
COL4A3BP
COLEC11
COQ2
COQ8A
COX10
COX15
CPS1
CRADD
CRBN
CREBBP
CSF2RA
CSNK2A1
CSNK2B
CTCF
CTDP1
CTNNB1
CTSA
CTSD
CTTNBP2
CUL4B
CUX2
CYB5R3
CYP7B1
D2HGDH
DARS2
DBT
DCAF17
DCX
DDHD2
DDOST
DDX11
DDX3X
DEAF1
DENND5A
DHCR24
DHCR7
DHFR
DHTKD1
DHX30
DIP2B
DKC1
DLD
DLG3
DLG4
DLX3
DMD
DMPK
DNAJC12
DNAJC19
DNM1
DNMT3A
DNMT3B
DOCK8
DPAGT1
DPM1
DPP6
DPYD
DSCAM
DUSP15
DVL3
DYM
DYNC1H1
DYRK1A
EBF3
EBP
EEF1A2
EEF1B2
EFTUD2
EHMT1
EIF2AK3
EIF2S3
EIF4G1
ELOVL4
ELP2
EMC1
EMX2
ENTPD1
EP300
EPB41L1
ERCC2
ERCC3
ERCC5
ERCC6
ERCC8
ERLIN2
ESCO2
ETFB
ETHE1
EXOSC3
EZH2
FAM126A
FAM200A
FAM200B
FAT4
FBN1
FBXO11
FBXO31
FGD1
FGFR1
FGFR2
FGFR3
FH
FIGN
FKRP
FKTN
FLNA
FLVCR1
FMN2
FMR1
FOSL2
FOXG1
FOXP1
FOXP2
FRAS1
FRMPD4
FRRS1L
FTL
FTO
FTSJ1
FUCA1
GABBR2
GABRA1
GABRB3
GABRG2
GAD1
GALE
GALT
GAMT
GATAD2B
GATM
GCDH
GCH1
GCSH
GDI1
GFAP
GIGYF1
GJB1
GJC2
GK
GLB1
GLDC
GLI2
GLI3
GM2A
GMPPA
GMPPB
GNAI1
GNAO1
GNAS
GNB1
GNB5
GNPAT
GNS
GPAA1
GPC3
GPHN
GPRIN1
GPT2
GRIA1
GRIA2
GRIA3
GRIA4
GRID2
GRIK2
GRIN1
GRIN2A
GRIN2B
GRIN2D
GRIN3B
GRM1
GSE1
GSPT2
GSS
GTF2E2
GTF2H5
GUSB
HAX1
HCCS
HCFC1
HCN1
HDAC4
HDAC6
HDAC8
HECTD1
HECW2
HERC1
HERC2
HESX1
HEXA
HEXB
HGSNAT
HIST1H1E
HIVEP2
HIVEP3
HLCS
HMGXB3
HNRNPD
HNRNPH2
HNRNPK
HNRNPU
HOXA1
HPD
HPRT1
HRAS
HSD17B10
HSPD1
HUWE1
IARS
IDS
IDUA
IER3IP1
IGBP1
IGF1
IGSF1
IKBKG
IL1RAPL1
INPP5E
IQSEC2
IRF2BPL
ISPD
ITPR1
JAG1
JAM3
KANK1
KANSL1
KAT6A
KAT6B
KCNC1
KCNC3
KCND3
KCNH1
KCNJ10
KCNJ11
KCNJ6
KCNK9
KCNQ2
KCNQ3
KCNQ5
KCNS3
KCNT1
KCTD7
KDM1A
KDM5B
KDM5C
KDM6A
KDM6B
KIAA1109
KIF11
KIF1A
KIF1BP
KIF4A
KIF5C
KIF7
KIRREL3
KLHL15
KLHL7
KMT2A
KMT2C
KMT2D
KMT5B
KPTN
KRAS
L1CAM
L2HGDH
LAMA1
LAMA2
LAMC3
LAMP2
LARGE1
LARP4B
LARP7
LAS1L
LEO1
LIG4
LINS1
LRP2
LRPPRC
MAGEL2
MAGT1
MAN1B1
MAN2B1
MANBA
MAOA
MAOB
MAP2K1
MAP2K2
MAT1A
MBD5
MBOAT7
MBTPS2
MCCC1
MCCC2
MCOLN1
MCPH1
MDH2
MECP2
MED12
MED13
MED13L
MED17
MED23
MEF2C
MEIS2
METTL23
MGAT2
MID1
MKKS
MLC1
MLH1
MLYCD
MMAA
MMAB
MMACHC
MMADHC
MN1
MOCS1
MOCS2
MOGS
MPDU1
MPDZ
MRPS22
MSL3
MTHFR
MTR
MTRR
MUT
MVK
MYCN
MYH9
MYO5A
MYT1L
NAA10
NAA15
NACC1
NAGA
NAGLU
NALCN
NAXD
NBN
NCAN
NDE1
NDP
NDST1
NDUFA1
NDUFA11
NDUFA12
NDUFS1
NDUFS2
NDUFS3
NDUFS4
NDUFS7
NDUFS8
NDUFV1
NEDD4L
NEU1
NEXMIF
NF1
NFATC1
NFE2L3
NFIA
NFIB
NFIX
NHS
NIPBL
NLGN3
NLGN4X
NLRP3
NONO
NPHP1
NR1I3
NR2F1
NR4A2
NRAS
NRXN1
NRXN2
NSD1
NSD2
NSDHL
NSUN2
NXF5
OCLN
OCRL
ODC1
OFD1
OGT
OPHN1
ORC1
OTC
OTUD6B
PACS1
PACS2
PAFAH1B1
PAH
PAK3
PANK2
PAX1
PAX5
PAX6
PAX8
PAXX
PC
PCDH19
PCGF2
PCNT
PDCD11
PDE4D
PDHA1
PDSS1
PDSS2
PEPD
PEX1
PEX10
PEX11B
PEX12
PEX13
PEX16
PEX19
PEX2
PEX26
PEX3
PEX5
PEX6
PEX7
PGAP1
PGAP2
PGAP3
PGK1
PHF12
PHF21A
PHF3
PHF6
PHF8
PHGDH
PHIP
PIGG
PIGL
PIGN
PIGO
PIGT
PIGV
PIK3CA
PIK3R2
PLA2G6
PLAA
PLCB1
PLP1
PMM2
PNKP
PNP
POC1A
POGZ
POLA1
POLG
POLR3A
POLR3B
POMGNT1
POMT1
POMT2
PORCN
POU1F1
POU3F2
POU3F3
PPM1D
PPOX
PPP1CB
PPP2R1A
PPP2R5D
PPP3CA
PPT1
PQBP1
PRKD1
PRODH
PRPF40A
PRPS1
PRR12
PRRT2
PRSS12
PSAP
PSEN1
PSMD12
PTCH1
PTCHD1
PTDSS1
PTEN
PTPN11
PUF60
PURA
PUS1
PYCR1
QRICH1
RAB11B
RAB18
RAB27A
RAB39B
RAB3GAP1
RAB3GAP2
RAB40AL
RAC1
RAD21
RAF1
RAI1
RALGAPB
RARS2
RBM10
RBM28
RCBTB1
RELN
RERE
RFT1
RIT1
RLIM
RMND1
RNASEH2A
RNASEH2B
RNASEH2C
RNASET2
ROGDI
RPGRIP1L
RPL10
RPL26
RPS6KA3
RTEL1
RUBCN
RYR2
SALL1
SALL3
SATB2
SC5D
SCAPER
SCN1A
SCN1B
SCN2A
SCN8A
SCO2
SDHA
SERAC1
SET
SETBP1
SETD1B
SETD2
SETD5
SGSH
SHANK1
SHANK2
SHANK3
SHH
SHOC2
SHROOM4
SIL1
SIN3A
SIX3
SKI
SKIDA1
SLC12A6
SLC16A2
SLC17A5
SLC1A1
SLC1A2
SLC1A4
SLC25A15
SLC25A22
SLC2A1
SLC33A1
SLC35A2
SLC35C1
SLC35C2
SLC4A4
SLC6A1
SLC6A17
SLC6A3
SLC6A8
SLC6A9
SLC7A7
SLC9A6
SMAD4
SMAD6
SMARCA2
SMARCA4
SMARCB1
SMARCD2
SMARCE1
SMC1A
SMC3
SMG9
SMO
SMOC1
SMPD1
SMS
SNAP29
SNIP1
SNX14
SOBP
SON
SOS1
SOX10
SOX11
SOX2
SOX3
SOX5
SPAST
SPEN
SPG11
SPRED1
SPRED2
SPRY2
SPTAN1
SPTLC2
SQSTM1
SRCAP
SRD5A3
SRGAP3
SRPX2
SRRM2
SRSF11
ST3GAL3
ST3GAL5
STAG1
STARD9
STIL
STRA6
STT3A
STT3B
STXBP1
SUCLA2
SUFU
SUOX
SURF1
SYN1
SYNCRIP
SYNE1
SYNGAP1
SYP
SYT1
SYT14
TAB2
TAF1
TAF13
TAF2
TAT
TBC1D23
TBC1D24
TBC1D7
TBCD
TBCE
TBCK
TBL1XR1
TBR1
TCF12
TCF20
TCF4
TCF7L2
TECR
TELO2
TFAP2A
TGFBR1
TGFBR2
TGIF1
THAP1
THOC2
THOC6
THRB
TIMM8A
TKT
TLK2
TMCO1
TMEM165
TMEM231
TMEM237
TMEM260
TMEM67
TMEM94
TMLHE
TMTC3
TNRC6B
TPP1
TRA2B
TRAPPC11
TRAPPC12
TRAPPC9
TREX1
TRIO
TRIP12
TRMT1
TRMT10A
TRMT10C
TRPM7
TSC1
TSC2
TSEN15
TSEN2
TSEN34
TSEN54
TSPAN7
TTC8
TTI2
TUBA1A
TUBA8
TUBAL3
TUBB2B
TUBGCP6
TUSC3
TWIST1
UBA5
UBE2A
UBE3A
UBE3B
UBR1
UBTF
UNC80
UPB1
UPF3B
USP27X
USP9X
VAC14
VEZF1
VLDLR
VPS13B
VRK1
WAC
WASHC4
WDFY3
WDR11
WDR13
WDR19
WDR26
WDR45
WDR45B
WDR62
WDR81
WDR87
WWOX
XPA
XPNPEP3
XYLT1
YAP1
YTHDF3
YWHAE
YY1
ZBTB10
ZBTB16
ZBTB18
ZBTB7A
ZC3H14
ZC4H2
ZDHHC15
ZDHHC9
ZEB2
ZFHX3
ZFYVE26
ZIC2
ZMYM3
ZMYND11
ZNF215
ZNF292
ZNF41
ZNF526
ZNF592
ZNF674
ZNF711
ZNF81
ZSWIM6
MXRA5
IFT172
PUS7
FUK
MACF1
FBXL3
MAB21L1
ADPRHL2
ATP1A1
CCDC47
SLC9A7
RAC3
KCNK4
ARL3
PIGS
PUM1
ZBTB11
CXorf56
CDC42
GTPBP2
PMPCB
EPRS
TUBB2A
EXOSC9
BRAT1
SPR
PPP1R21
SPTBN4
GRIPAP1
WASF1
SNAP25
TRAF7 
ZNF462 
FANCL
CCNK
MAP1B
PAK1
NDUFA6
PIDD1
RNFT2
TTC5
KMT2B
DPH1 
LINGO1
ADGRG6
USP7
CACNA1E
GABRB2
SMARCC2
ABL1
ACTC1
ADAP1
ADCY5
ADGRB3
AFF4
AGO1
ALKBH8
ALS2
AMER1
AP1B1
AP2M1
AP2S1
APC2
AQP10
ARF1
ARHGAP31
ARHGAP35
ATN1
ATP6V0A1
ATP6V1A
ATP6V1B2
BCL11B
BCORL1
BICD2
BMP2
BMP4
BMPR2
BRSK2
BTF3
BTRC
C16orf13
C2orf42
CABP7
CACNA1B
CACNA1C
CACNA2D3
CARS
CCND2
CCSER1
CDH2
CDK8
CDKN1C
CELF4
CENPF
CHRNA4
CHRNB2
CIC
CLCN7
CLIP1
CMPK2
CNOT1
COG4
COL11A1
COL11A2
COL2A1
COL9A1
COL9A2
COL9A3
CORO1A
CSDE1
CSF1R
CTBP1
CTNND1
CUL3
CYFIP2
DDX23
DDX6
DEGS1
DEPDC5
DHDDS
DHPS
DIP2A
DLL1
DNM1L
DONSON
DPF2
DPYSL2
DPYSL5
DSPP
DYNC1I2
EEF2
EGLN2
EIF2A
EIF3G
EIF5A
ELAVL3
ERF
EXOSC
EYA1
FAM104A
FAM149B1
FAM98C
FBXW11
FBXW7
FGF10
FGF12
FOXC1
FOXJ1
GABRA5
GDF6
GIGYF2
GJA1
GLUD1
GNAI3
GNB2
GOT2
GPC4
GRHL3
H3F3A
HACE1
HDAC2
HDLBP
HECTD4
HIST1H2AC
HK1
HNMT
HNRNPH1
HNRNPR
ICE1
IFIH1
INTS1
IPP
IQSEC1
IQSEC3
IRF6
ITGAV
KCNA2
KCNB1
KCNK3
KCNMA1
KCNN3
KDM3B
KIAA0232
KIDINS220
KIF2A
KMT2E
LDB1
LRRC4C
LSS
LZTR1
MAB21L2
MAF
MAP1A
MAP3K7
MAPK8IP3
METTL5
MFSD2A
MIB1
MITF
MKX
MLANA
MOV10
MSL2
MSX1
MSX2
MTF2
MTOR
NCAPD2 
NCAPG2
NCOA1
NKAP
NKX2-1
NOG
NOTCH1
NR3C2
NTNG2
NTRK2
NUP155
OTX2
PAX3
PAX9
PBX1
PCBP2
PCM1
PDK2
PHF2
PIGB
PIGU
PIK3R1
PITX2
PLAC8L1
PLCB4
PLXNA3
POLR1D
POLR2A
PPP1R9B
PPP2CA
PPP5C
PRKAR1A
PRMT7
PRPF18
PRPF8
PRUNE
PSMC5
PSMG4
PTCD3
PTH1R
PTK7
PTPN12
RAB14
RAPGEF4
RARB
RASIP1
RBPJ
RFX3
RFX8
RHOBTB2
RNF13
RORA
RORB
RRAS2
RRP8
RUNX2
SALL4
SATB1
SCAMP5
Sep-10
SETD1A
SF3B1
SF3B4
SHISA6
SIK1
SIX1
SLC25A24
SLC39A8
SMARCD1
SMG8
SMPD4
SMURF1
SNAPC5
SNRPB
SNX5
SOX4
SPECC1L
SPOP
SRPR
SRSF1
STAG2
STC1
STX1B
SUV420H1
SVBP
TAF6
TANC2
TAOK1
TARS
TASP1
TCOF1
TEK
TFE3
TINF2
TM9SF4
TMEM178A
TMEM39B
TMEM42
TMEM63A
TMX2
TNPO2
TNPO3
TP63
TP73
TRAF7
TRIM23
TRPM3
TRRAP
TSPAN4
TUBB
TUBB3
TUBB4A
TUBG1
U2AF2
UIMC1
UNC5A
UPF1
USO1
VAMP2
VCP
WDFY4
WDR37
WHSC1
YWHAG
ZBTB20
ZIC1
ZMIZ1
ZMYM2
ZMYND8
ZNF142
ZNF148
